# Supplementary material for: Interferon signaling and hypercytokinemia-related gene expression in the blood of antidepressant non-responders
Source: Heliyon. 2023 Jan 16;9(1):e13059. doi: 10.1016/j.heliyon.2023.e13059 (PMC9876967; doi:10.1016/j.heliyon.2023.e13059)
Supplement: Multimedia component 3 [file mmc3.xlsx]

## Sheet: Table S1
Supplementary Table 1
	The main classes of antidepressants used in each participant set
		Group	SSRI	SNRI	other
	Participant set 1	RES	15	0	0
		NRES	14	0	1
	Participant set 2	RES	7	1	3
		NRES	5	0	0
	Participant set 3	RES	9	2	0
		NRES	2	3	2
