# Supplementary material for: Interferon signaling and hypercytokinemia-related gene expression in the blood of antidepressant non-responders
Source: Heliyon. 2023 Jan 16;9(1):e13059. doi: 10.1016/j.heliyon.2023.e13059 (PMC9876967; doi:10.1016/j.heliyon.2023.e13059)
Supplement: Multimedia component 4 [file mmc4.xlsx]

## Sheet: Table S2
Supplementary Table 2
	Primer sequences and amplicon lengths
	OAS3	Forward	TGACATCCCAGACGATGCTG
		Reverse	TAGACTTGAGAGCTGGGCCT
		amplicon lengths	106 base pairs
	ISG15	Forward	TGAGAGGCAGCGAACTCATC
		Reverse	CAGCATCTTCACCGTCAGGT
		amplicon lengths	101 base pairs
	RSAD2	Forward	GTGCAACTACAAATGCGGCT
		Reverse	TGGCTCTCCACCTGAAAAGT
		amplicon lengths	136 base pairs
	HERC5	Forward	ACTGGGATGAAAGTGCTGAGG
		Reverse	TGAGACGGTGCAAGAGTTCG
		amplicon lengths	138 base pairs
	IFIT1	Forward	GAGGAGCCTGGCTAAGCAAA
		Reverse	GCTCCAGACTATCCTTGACCTG
		amplicon lengths	100 base pairs
	IFI6	Forward	GCCCATCTATCAGCAGGCTC
		Reverse	CACCCCACTGCAAGTGAAGA
		amplicon lengths	149 base pairs
	IFI44	Forward	TGAGTGAGAAAGAAGGCGGC
		Reverse	GTCCTTCAGCGATGGGGAAT
		amplicon lengths	143 base pairs
	IFI44L	Forward	TCACCAGCATAACCGAGCG
		Reverse	CTCCTTCTGCCCCATCTAGC
		amplicon lengths	111 base pairs
	IFIT3	Forward	GAGACACAGAGGGCAGTCAT
		Reverse	GGCATTTCAGCTGTGGAAGG
		amplicon lengths	73 base pairs
	B2M	Forward	GATGAGTATGCCTGCCGTGT
		Reverse	CTGCTTACATGTCTCGATCCCA
		amplicon lengths	79 base pairs
