# Supplementary material for: Interferon signaling and hypercytokinemia-related gene expression in the blood of antidepressant non-responders
Source: Heliyon. 2023 Jan 16;9(1):e13059. doi: 10.1016/j.heliyon.2023.e13059 (PMC9876967; doi:10.1016/j.heliyon.2023.e13059)
Supplement: Multimedia component 5 [file mmc5.xlsx]

## Sheet: Table S3
Supplementary Table 3
	Sequences of synthetic DNA
	OAS3	TTCGAGGTCAAGTTTGAAGTCTCCAAATGGGAGAATCCCCGCGTGCTGAGCTTCTCACTGACATCCCAGACGATGCTGGACCAGAGTGTGGACTTTGATGTGCTGCCAGCCTTTGACGCCCTAGGCCAGCTGGTCTCTGGCTCCAGGCCCAGCTCTCAAGTCTACGTCGACCTCATCCACAGCTACAGCAATGCGGGCGAGTACTCCACCTGCTTCACAGAGCTACAACGGGACTTCATCATCTCTCGCC
	ISG15	GGCGGCTGAGAGGCAGCGAACTCATCTTTGCCAGTACAGGAGCTTGTGCCGTGGCCCACAGCCCACAGCCCACAGCCATGGGCTGGGACCTGACGGTGAAGATGCTGGCGGGCAACGAATTCCAGGTGTCCCTGAGCAGCTCCATGTCGGTGTCAGAGCTGAAGGCGCAGATCACCCAGAAGATCGGCGTGCACGCCTTCCAGCAGCGTCTGGCTGTCCACCCGAATATTGTTTAGCTGCAGGACAAAAT
	RSAD2	CTCCTCTGCCCACCACCCCAACCAGCGTCAACTATCACTTCACTCGCCAGTGCAACTACAAATGCGGCTTCTGTTTCCACACAGCCAAAACATCCTTTGTGCTGCCCCTTGAGGAAGCAAAGAGAGGATTGCTTTTGCTTAAGGAAGCTGGTATGGAGAAGATCAACTTTTCAGGTGGAGAGCCATTTCTTCAAGACCGGGGAGAATACCTGGGCAAGTTGGTGAGGTTCTGCAAAGTAGAGTTGCGGCT
	HERC5	ACTCTGCAAGAATCCACTTTCAGCAAACTGGTCCAGATGTTTAAAACAGCCGTCATATGCCAGTTGGATTACTGGGATGAAAGTGCTGAGGAGAATGGTAATGTTCAAGCTCTCCTAGAAATGTTGAAGAAGCTGCACAGGGTAAACCAGGTGAAATGTCAACTACCTGAAAGTATTTTCCAAGTAGACGAACTCTTGCACCGTCTCAATTTTTTTGTAGAAGTATGCAGAAGGTACTTGTGGAAAATGA
	IFIT1	AACTGAAAATCCACAAGACAGAATAGCCAGATCTCAGAGGAGCCTGGCTAAGCAAAACCCTGCAGAACGGCTGCCTAATTTACAGCAACCATGAGTACAAATGGTGATGATCATCAGGTCAAGGATAGTCTGGAGCAATTGAGATGTCACTTTACATGGGAGTTATCCATTGATGACGATGAAATGCCTGATTTAGAAAACAGAGTCTTGGATCAGATTGAATTCCTAGACACCAAATACAGTGTGGGAA
	IFI6	GTTTACTCGCTGCTGTGCCCATCTATCAGCAGGCTCCGGGCTGAAGATTGCTTCTCTTCTCTCCTCCAAGGTCTAGTGACGGAGCCCGCGCGCGGCGCCACCATGCGGCAGAAGGCGGTATCGCTTTTCTTGTGCTACCTGCTGCTCTTCACTTGCAGTGGGGTGGAGGCAGGTAAGAAAAAGTGCTCGGAGAGCTCGGACAGCGGCTCCGGGTTCTGGAAGGCCCTGACCTTCATGGCCGTCGGAGGAG
	IFI44	TATAGGACATACTCTATTAGAGACGGGAAAGATGGCAAATACCTGCCGTTTATTCTGTGTGACTCACTGGGGCTGAGTGAGAAAGAAGGCGGCCTGTGCAGGGATGACATATTCTATATCTTGAACGGTAACATTCGTGATAGATACCAGTTTAATCCCATGGAATCAATCAAATTAAATCATCATGACTACATTGATTCCCCATCGCTGAAGGACAGAATTCATTGTGTGGCATTTGTATTTGATGCCA
	IFI44L	TTTCAATTCAGTCAAGTCTATTTTTCATGGCCATGTGACTGGCCAAGCCGTAGTGGGGTCTGATATCACCAGCATAACCGAGCGGTATAGGATATATTCTGTTAAAGATGGAAAAAATGGAAAATCTCTGCCATTTATGTTGTGTGACACTATGGGGCTAGATGGGGCAGAAGGAGCAGGACTGTGCATGGATGACATTCCCCACATCTTAAAAGGTTGTATGCCAGACAGATATCAGTTTAATTCCCGT
	IFIT3	GCAGACAGGAAGACTTCTGAAGAACAAATCAGCCTGGTCACCAGCTTTTCGGAACAGCAGAGACACAGAGGGCAGTCATGAGTGAGGTCACCAAGAATTCCCTGGAGAAAATCCTTCCACAGCTGAAATGCCATTTCACCTGGAACTTATTCAAGGAAGACAGTGTCTCAAGGGATCTAGAAGATAGAGTGTGTAACCAGATTGAATTTTTAAACACTGAGTTCAAAGCTACAATGTACAACTTGTTGGC
	B2M	GAATTGAAAAAGTGGAGCATTCAGACTTGTCTTTCAGCAAGGACTGGTCTTTCTATCTCTTGTACTACACTGAATTCACCCCCACTGAAAAAGATGAGTATGCCTGCCGTGTGAACCATGTGACTTTGTCACAGCCCAAGATAGTTAAGTGGGATCGAGACATGTAAGCAGCATCATGGAGGTTTGAAGATGCCGCATTTGGATTGGATGAATTCCAAATTCTGCTTGCTTGCTTTTTAATATTGATATG
