# Supplementary material for: Interferon signaling and hypercytokinemia-related gene expression in the blood of antidepressant non-responders
Source: Heliyon. 2023 Jan 16;9(1):e13059. doi: 10.1016/j.heliyon.2023.e13059 (PMC9876967; doi:10.1016/j.heliyon.2023.e13059)
Supplement: Multimedia component 6 [file mmc6.xlsx]

## Sheet: Table S4
Supplementary Table 4
	Details of the p-values of quantitative real-time polymerase chain reaction
	Gene symbol	p-value of set 1	corrected p-value of set 1	p-value of set 2	corrected p-value of set 2
	HERC5	0.00345	0.03105	0.0697	not significant
	IFI6	0.00369	0.02952	0.0462	not significant
	ISG15	0.00388	0.02716	0.0498	not significant
	IFIT3	0.00647	0.03882	0.141	not significant
	IFI44	0.00998	0.0499	0.0152	0.1216
	IFIT1	0.0123	0.0492	0.0349	not significant
	IFI44L	0.013	0.039	0.126	not significant
	RSAD2	0.016	0.032	0.0212	not significant
	OAS3	0.0854	0.0854
	P-values of quantitative real-time polymerase chain reaction were adjusted for multiple comparisons using Holm’s correction
