# Supplementary material for: Interferon signaling and hypercytokinemia-related gene expression in the blood of antidepressant non-responders
Source: Heliyon. 2023 Jan 16;9(1):e13059. doi: 10.1016/j.heliyon.2023.e13059 (PMC9876967; doi:10.1016/j.heliyon.2023.e13059)
Supplement: Multimedia component 7 [file mmc7.xlsx]

## Sheet: Table S5
Supplementary Table 5
	Genes with altered expression levels in non-responders compared to responders in participant set 1 Abbreviations: FC, fold change
	Gene Symbol	Gene name	Participants2
			Log FC	p-value
	ISG15	ISG15 Ubiquitin Like Modifier	1.456	0.0113
	RSAD2	Radical S-Adenosyl Methionine Domain Containing 2	2.415	0.001
	HERC5	HECT And RLD Domain Containing E3 Ubiquitin Protein Ligase 5	1.577	0.0013
	IFIT1	Interferon Induced Protein With Tetratricopeptide Repeats 3	2.034	0.0013
	IFI6	Interferon Alpha Inducible Protein 6	1.34	0.0048
	IFI44	Interferon Induced Protein 44	2.042	0.0002
	IFI44L	Interferon Induced Protein 44 Like	2.129	0.0004
	IFIT3	Interferon Induced Protein With Tetratricopeptide Repeats 3	1.421	0.0031
