# Supplementary material for: Interferon signaling and hypercytokinemia-related gene expression in the blood of antidepressant non-responders
Source: Heliyon. 2023 Jan 16;9(1):e13059. doi: 10.1016/j.heliyon.2023.e13059 (PMC9876967; doi:10.1016/j.heliyon.2023.e13059)
Supplement: Multimedia component 8 [file mmc8.xlsx]

## Sheet: Table S6
Supplementary Table 6
	Genes with altered expression levels in non-responders compared to responders in participant set 2 Abbreviations: FC, fold change
	Gene Symbol	Gene name	Log FC	p-value
	DDX11L10	DEAD/H-Box Helicase 11 Like 10 (Pseudogene)	-6.23937	1.48187e-07
	GPR15	G Protein-Coupled Receptor 15	2.79648	2.63033e-06
	LRRN3	Leucine Rich Repeat Neuronal 3	2.00011	2.96214e-05
	CCL3L1	C-C Motif Chemokine Ligand 3 Like 1	3.21471	8.71479e-05
	IFI44	Interferon Induced Protein 44	2.04231	0.000150169
	LINC00487	Long Intergenic Non-Protein Coding RNA 487	4.35672	0.000198788
	CTSG	Cathepsin G	-4.93905	0.000214531
	IFIT1	Interferon Induced Protein With Tetratricopeptide Repeats 1	2.03446	0.000393797
	IFI44L	Interferon Induced Protein 44 Like	2.12928	0.000401397
	CYP27A1	Cytochrome P450 Family 27 Subfamily A Member 1	-1.32715	0.000456376
	FCRL5	Fc Receptor Like 5	0.892539	0.000650858
	AGRN	Agrin	1.48819	0.000652365
	KIR2DL3	Killer Cell Immunoglobulin Like Receptor, Two Ig Domains And Long Cytoplasmic Tail 3	-5.40601	0.000682707
	SAMD9L	Sterile Alpha Motif Domain Containing 9 Like	1.18449	0.000688931
	PMS2P9	PMS1 Homolog 2, Mismatch Repair System Component Pseudogene 9	4.19997	0.000807757
	C17orf97	Chromosome 17 Open Reading Frame 97	-4.43282	0.000877542
	EPSTI1	Epithelial Stromal Interaction 1	1.37406	0.000954417
	TGIF2-C20orf24	TGIF2-RAB5IF Readthrough	4.70688	0.000985679
	RSAD2	Radical S-Adenosyl Methionine Domain Containing 2	2.41533	0.00100587
	CACNG6	Calcium Voltage-Gated Channel Auxiliary Subunit Gamma 6	-2.1406	0.00114864
	HERC5	HECT And RLD Domain Containing E3 Ubiquitin Protein Ligase 5	1.57691	0.00130214
	IFIT5	Interferon Induced Protein With Tetratricopeptide Repeats 5	1.20496	0.00132968
	IFIH1	Interferon Induced With Helicase C Domain 1	0.848171	0.00142974
	IFIT2	Interferon Induced Protein With Tetratricopeptide Repeats 2	1.41558	0.00152476
	MAFIP	MAFF Interacting Protein (Pseudogene)	-1.7048	0.00157599
	LINC01588	Long Intergenic Non-Protein Coding RNA 1588	0.60456	0.00183428
	CMPK2	Cytidine/Uridine Monophosphate Kinase 2	1.84048	0.00198708
	PNPT1	Polyribonucleotide Nucleotidyltransferase 1	0.779489	0.00225505
	ZCCHC2	Zinc Finger CCHC-Type Containing 2	1.01282	0.00248849
	NDST1	N-Deacetylase And N-Sulfotransferase 1	-1.04573	0.00255084
	IFI27	Interferon Alpha Inducible Protein 27	1.83031	0.0025669
	LOC644656	Uncharacterized LOC644656	0.909315	0.00269859
	CACNG8	Calcium Voltage-Gated Channel Auxiliary Subunit Gamma 8	-1.49644	0.00274782
	COL4A4	Collagen Type IV Alpha 4 Chain	1.03211	0.00279518
	LINC00599	MIR124-1 Host Gene	4.17492	0.00307571
	IFIT3	Interferon Induced Protein With Tetratricopeptide Repeats 3	1.42145	0.00309526
	PRKY	Protein Kinase Y-Linked (Pseudogene)	-6.88056	0.00378882
	RIC3	RIC3 Acetylcholine Receptor Chaperone	0.711916	0.00392872
	KANK1	KN Motif And Ankyrin Repeat Domains 1	0.890191	0.00393482
	THNSL1	Threonine Synthase Like 1	0.745238	0.00409242
	HERC6	HECT And RLD Domain Containing E3 Ubiquitin Protein Ligase Family Member 6	0.672373	0.00412324
	TRIM22	Tripartite Motif Containing 22	0.804576	0.0042649
	RNF182	Ring Finger Protein 182	-4.96447	0.00433269
	RASSF6	Ras Association Domain Family Member 6	4.25612	0.00443721
	SULF2	Sulfatase 2	-0.859965	0.00454191
	AGMAT	Agmatinase	0.682348	0.00458997
	RGMB	Repulsive Guidance Molecule BMP Co-Receptor B	0.904493	0.0047585
	IFI6	Interferon Alpha Inducible Protein 6	1.33988	0.00477644
	TPPP3	Tubulin Polymerization Promoting Protein Family Member 3	-1.32553	0.00481286
	MCF2L2	MCF.2 Cell Line Derived Transforming Sequence-Like 2	4.55586	0.00487706
	DDX60	DExD/H-Box Helicase 60	1.24344	0.00490214
	TMEM200B	Transmembrane Protein 200B	-5.89603	0.00492136
	DDX58	DExD/H-Box Helicase 58	0.972663	0.00493541
	PLOD1	Procollagen-Lysine,2-Oxoglutarate 5-Dioxygenase 1	-1.03899	0.00499105
	PADI4	Peptidyl Arginine Deiminase 4	-0.932568	0.00502758
	RNF144A	Ring Finger Protein 144A	0.721883	0.00526073
	DACT1	Dishevelled Binding Antagonist Of Beta Catenin 1	1.16467	0.00532587
	PAWR	Pro-Apoptotic WT1 Regulator	4.29789	0.00534351
	USP9Y	Ubiquitin Specific Peptidase 9 Y-Linked	-6.79266	0.00543458
	LAPTM4B	Lysosomal Protein Transmembrane 4 Beta	0.695659	0.00641235
	AOAH-IT1	AOAH Intronic Transcript 1	3.90606	0.00643254
	OAS3	2'-5'-Oligoadenylate Synthetase 3	1.58695	0.0066547
	KDM5D	Lysine Demethylase 5D	-7.81813	0.00716862
	INAFM2	InaF Motif Containing 2	-0.732713	0.00731365
	LINC01355	Long Intergenic Non-Protein Coding RNA 1355	0.772273	0.00740476
	EIF2AK2	Eukaryotic Translation Initiation Factor 2 Alpha Kinase 2	1.2456	0.00747831
	USP18	Ubiquitin Specific Peptidase 18	1.38237	0.00770914
	L2HGDH	L-2-Hydroxyglutarate Dehydrogenase	1.13736	0.0077393
	RPS4Y1	Ribosomal Protein S4 Y-Linked 1	-8.91219	0.00780055
	UGT8	UDP Glycosyltransferase 8	3.86808	0.00781097
	PRKCA	Protein Kinase C Alpha	0.593202	0.00791972
	ZNF204P	Zinc Finger Protein 204, Pseudogene	1.17784	0.00848723
	HPCAL4	Hippocalcin Like 4	0.748617	0.00849766
	TREML3P	Triggering Receptor Expressed On Myeloid Cells Like 3, Pseudogene	-1.86228	0.00860645
	ADTRP	Androgen Dependent TFPI Regulating Protein	1.37844	0.00870738
	PIGW	Phosphatidylinositol Glycan Anchor Biosynthesis Class W	0.61855	0.00890177
	IL12RB2	Interleukin 12 Receptor Subunit Beta 2	0.798951	0.00891851
	SCX	Scleraxis BHLH Transcription Factor	3.8132	0.00899552
	PTGES	Prostaglandin E Synthase	-3.58576	0.00916233
	LILRA5	Leukocyte Immunoglobulin Like Receptor A5	-0.850972	0.00925497
	SIGLEC7	Sialic Acid Binding Ig Like Lectin 7	-0.927916	0.00949437
	CEBPE	CCAAT Enhancer Binding Protein Epsilon	-1.28509	0.00958179
	ZNF702P	Zinc Finger Protein 702, Pseudogene	4.40429	0.00961809
	ZNF670	Zinc Finger Protein 670	0.819784	0.00963679
	SNAPC1	Small Nuclear RNA Activating Complex Polypeptide 1	0.81664	0.00964406
	RAB36	RAB36, Member RAS Oncogene Family	-0.950487	0.00965576
	TMEM92	Transmembrane Protein 92	-3.78584	0.00967326
