# Supplementary material for: Interferon signaling and hypercytokinemia-related gene expression in the blood of antidepressant non-responders
Source: Heliyon. 2023 Jan 16;9(1):e13059. doi: 10.1016/j.heliyon.2023.e13059 (PMC9876967; doi:10.1016/j.heliyon.2023.e13059)
Supplement: Multimedia component 9 [file mmc9.xlsx]

## Sheet: Table S7
Supplementary Table 7
	Result of Ingenuity Canonical Pathway analysis in participant set 1 Abbreviations: FC, fold change
	Ingenuity Canonical Pathways	p-value	zScore	Ratio	Molecules
	Interferon Signaling	1.37e-08	2	0.111	IFI6,IFIT1,IFIT3,ISG15
	Role of Hypercytokinemia/hyperchemokinemia in the Pathogenesis of Influenza	4.84e-07	2	0.0465	IFIT3,ISG15,OAS3,RSAD2
	Coronavirus Pathogenesis Pathway	0.0103		0.00985	OAS3,RPS26
	Role of Lipids/Lipid Rafts in the Pathogenesis of Influenza	0.0174		0.0435	RSAD2
	Activation of IRF by Cytosolic Pattern Recognition Receptors	0.0485		0.0154	ISG15
