# Supplementary material for: Interferon signaling and hypercytokinemia-related gene expression in the blood of antidepressant non-responders
Source: Heliyon. 2023 Jan 16;9(1):e13059. doi: 10.1016/j.heliyon.2023.e13059 (PMC9876967; doi:10.1016/j.heliyon.2023.e13059)
Supplement: Multimedia component 10 [file mmc10.xlsx]

## Sheet: Table S8
Supplementary Table 8
	Result of Ingenuity Canonical Pathway analysis in participant set 2 Abbreviations: FC, fold change
	Ingenuity Canonical Pathways	p-value	zScore	Ratio	Molecules
	Role of Hypercytokinemia/hyperchemokinemia in the Pathogenesis of Influenza	3.23594e-07	2.44949	0.0698	DDX58,EIF2AK2,IFIT2,IFIT3,OAS3,RSAD2
	Role of Pattern Recognition Receptors in Recognition of Bacteria and Viruses	0.000141254	2	0.0321	DDX58,EIF2AK2,IFIH1,OAS3,PRKCA
	Interferon Signaling	0.000204174		0.0833	IFI6,IFIT1,IFIT3
	Activation of IRF by Cytosolic Pattern Recognition Receptors	0.0011749		0.0462	DDX58,IFIH1,IFIT2
	Dopamine-DARPP32 Feedback in cAMP Signaling	0.00269153		0.0221	CACNG6,CACNG8,PAWR,PRKCA
	GPCR-Mediated Nutrient Sensing in Enteroendocrine Cells	0.0060256		0.0259	CACNG6,CACNG8,PRKCA
	Nitric Oxide Signaling in the Cardiovascular System	0.00645654		0.0252	CACNG6,CACNG8,PRKCA
	G Beta Gamma Signaling	0.00812831		0.0233	CACNG6,CACNG8,PRKCA
	Role of PKR in Interferon Induction and Antiviral Response	0.00933254		0.0221	DDX58,EIF2AK2,IFIH1
	Role of RIG1-like Receptors in Antiviral Innate Immunity	0.00933254		0.0435	DDX58,IFIH1
	nNOS Signaling in Skeletal Muscle Cells	0.0102329		0.0417	CACNG6,CACNG8
	Corticotropin Releasing Hormone Signaling	0.0120226		0.0201	CACNG6,CACNG8,PRKCA
	Type II Diabetes Mellitus Signaling	0.0125893		0.0197	CACNG6,CACNG8,PRKCA
	Protein Citrullination	0.0158489		0.2	PADI4
	Androgen Signaling	0.0165959		0.0178	CACNG6,CACNG8,PRKCA
	Netrin Signaling	0.0218776		0.0278	CACNG6,CACNG8
	Xenobiotic Metabolism CAR Signaling Pathway	0.0218776		0.016	NDST1,PRKCA,UGT8
	GNRH Signaling	0.0218776		0.016	CACNG6,CACNG8,PRKCA
	Xenobiotic Metabolism PXR Signaling Pathway	0.0229087		0.0157	NDST1,PRKCA,UGT8
	Synaptic Long Term Depression	0.0239883		0.0155	CACNG6,CACNG8,PRKCA
	Natural Killer Cell Signaling	0.025704		0.0151	IL12RB2,KIR2DL1/KIR2DL3,SIGLEC7
	NF-κB Activation by Viruses	0.025704		0.0256	EIF2AK2,PRKCA
	Maturity Onset Diabetes of Young (MODY) Signaling	0.025704		0.0256	CACNG6,CACNG8
	Coronavirus Pathogenesis Pathway	0.0269153		0.0148	DDX58,OAS3,RPS4Y1
	FcγRIIB Signaling in B Lymphocytes	0.0301995		0.0235	CACNG6,CACNG8
	PDGF Signaling	0.030903		0.0233	EIF2AK2,PRKCA
	Prostanoid Biosynthesis	0.0316228		0.1	PTGES
	Role of NFAT in Cardiac Hypertrophy	0.0331131		0.0136	CACNG6,CACNG8,PRKCA
	Salvage Pathways of Pyrimidine Ribonucleotides	0.0389045		0.0204	CMPK2,EIF2AK2
	Bile Acid Biosynthesis, Neutral Pathway	0.040738		0.0769	CYP27A1
