# Supplementary material for: Interferon signaling and hypercytokinemia-related gene expression in the blood of antidepressant non-responders
Source: Heliyon. 2023 Jan 16;9(1):e13059. doi: 10.1016/j.heliyon.2023.e13059 (PMC9876967; doi:10.1016/j.heliyon.2023.e13059)
Supplement: Multimedia component 11 [file mmc11.xlsx]

## Sheet: Table S9
Supplementary Table 9	Summary of Integenuity Pathway Analysis in participant set 1
Top Canonical Pathways
Ingenuity Canonical Pathways	p-value	zScore	Ratio	Molecules
Interferon Signaling	1.38038e-08	2	0.111	IFI6,IFIT1,IFIT3,ISG15
Role of Hypercytokinemia/hyperchemokinemia in the Pathogenesis of Influenza	4.7863e-07	2	0.0465	IFIT3,ISG15,OAS3,RSAD2
Coronavirus Pathogenesis Pathway	0.0102329		0.00985	OAS3,RPS26
Role of Lipids/Lipid Rafts in the Pathogenesis of Influenza	0.017378		0.0435	RSAD2
Activation of IRF by Cytosolic Pattern Recognition Receptors	0.0489779		0.0154	ISG15
Top Upstream Regulators
Upstream Regulator	Expr Log Ratio	Molecule Type	Predicted Activation State	Activation z-score	Notes	Bias Term	Bias-corrected z-score	p-value of overlap	Target molecules in dataset	Mechanistic Network
RNY3		other	Activated	3.162	bias	0.778		4.22e-26	HERC5,IFI44,IFI44L,IFIT1,IFIT3,ISG15,OAS3,OASL,RSAD2,SIGLEC1
CGAS		enzyme	Activated	2.637	bias	0.778		4.78e-22	HERC5,IFI44,IFI44L,IFIT1,IFIT3,ISG15,OAS3,OASL,RSAD2
NONO		transcription regulator	Activated	3.288	bias	0.586		6e-21	HERC5,IFI44,IFI44L,IFI6,IFIT1,IFIT3,ISG15,OAS3,OASL,RSAD2,SIGLEC1
IFNL1		cytokine	Activated	3.087	bias	0.722		1.74e-20	HERC5,IFI44,IFI44L,IFI6,IFIT1,IFIT3,ISG15,OAS3,OASL,RSAD2	IFNL1,SPI1,STAT1,STAT3
IRGM		enzyme	Inhibited	-2.828	bias	-0.778		2.44e-17	HERC5,IFI44,IFI44L,IFIT1,IFIT3,ISG15,OASL,RSAD2
IRF7		transcription regulator	Activated	3.077	bias	0.778		2.72e-17	HERC5,IFI44,IFI44L,IFI6,IFIT1,IFIT3,ISG15,OAS3,OASL,RSAD2	IFNA2,IRF3,IRF7,STAT1,STAT3
RC3H1		enzyme	Inhibited	-2.828	bias	-0.688		3.26e-16	IFI44,IFI44L,IFI6,IFIT1,IFIT3,ISG15,OAS3,RSAD2
IFNA2		cytokine	Activated	2.996	bias	0.637		9.01e-16	HERC5,IFI44,IFI44L,IFI6,IFIT1,IFIT3,ISG15,OAS3,OASL,RSAD2	IFNA2,SPI1,STAT1,STAT3
ribavirin		chemical drug	Activated	2.63	bias	0.45		1.51e-15	HERC5,IFI44L,IFI6,IFIT3,ISG15,OASL,RSAD2
PAF1		other	Activated	2.646	bias	0.778		4.8e-15	HERC5,IFI44,IFI44L,IFIT3,ISG15,OAS3,OASL
IFN Beta		group	Activated	2.578	bias	0.442		6.73e-15	HERC5,IFI44,IFI6,IFIT1,IFIT3,ISG15,OAS3,OASL,RSAD2	IFN Beta,MAPK1,STAT3
IRF1		transcription regulator	Activated	2.766	bias	0.58		8.58e-15	IFI44,IFI44L,IFI6,IFIT1,IFIT3,ISG15,OAS3,OASL,RSAD2	IFNG,IRF1,IRF3,IRF7,SPI1,STAT1
oblimersen		biologic drug	Activated	2.646	bias	0.721		1.13e-14	IFI44,IFI6,IFIT1,IFIT3,ISG15,OASL,RSAD2
IRF3		transcription regulator	Activated	2.95	bias	0.613		1.96e-14	IFI44,IFI44L,IFI6,IFIT1,IFIT3,ISG15,OAS3,OASL,RSAD2	IFNA2,IRF3,IRF7,SPI1,STAT1,STAT3
STING1		other	Activated	2.596	bias	0.7		5.98e-14	IFI44,IFI44L,IFIT1,IFIT3,ISG15,OASL,RSAD2
TLR3		transmembrane receptor	Activated	2.177	bias	0.677		1.65e-13	HERC5,IFI44,IFI44L,IFI6,IFIT1,IFIT3,ISG15,OASL,RSAD2	IFNL1,IRF3,IRF7,STAT1,STAT3,TLR3
NGLY1		enzyme	Inhibited	-2.425		0.156		1.7e-13	IFI44,IFI44L,IFIT1,IFIT3,OAS3,RSAD2
PRL		cytokine	Activated	3	bias	0.523		3.29e-13	HERC5,IFI44,IFI44L,IFI6,IFIT1,IFIT3,ISG15,OAS3,RSAD2
Interferon alpha		group	Activated	2.756	bias	0.484		4.4e-13	HERC5,IFI44,IFI44L,IFI6,IFIT1,IFIT3,ISG15,OAS3,RSAD2,SIGLEC1
ACKR2		g-protein coupled receptor	Inhibited	-2.449	bias	-0.704		6.36e-13	IFI44,IFIT3,ISG15,OAS3,OASL,RSAD2
CpG ODN 2006		chemical reagent	Activated	2.449	bias	0.556		8.14e-13	IFI44,IFI44L,IFI6,IFIT1,IFIT3,OASL,RSAD2
TBK1		kinase		-0.579	bias	0.432		1.33e-12	IFI44,IFIT1,IFIT3,ISG15,OAS3,OASL,RSAD2	IRF5,TBK1
STAT1		transcription regulator	Activated	2.403	bias	0.488		4.11e-12	IFI44,IFI44L,IFI6,IFIT1,IFIT3,ISG15,OAS3,OASL,RSAD2	IFNG,IRF1,SPI1,STAT1
TCR		complex						4.11e-12	HERC5,IFI44,IFI44L,IFI6,IFIT1,IFIT3,ISG15,OASL,RSAD2
IL1RN		cytokine	Inhibited	-2.646	bias	-0.595		6.02e-12	IFI44,IFI44L,IFI6,IFIT3,OAS3,OASL,RSAD2
TREX1		enzyme	Inhibited	-2.189	bias	-0.7		6.1e-12	IFI44,IFI44L,IFIT1,ISG15,OASL
filgrastim		biologic drug	Inhibited	-2.976		-0.185		1.71e-11	HERC5,IFI44,IFI6,IFIT1,IFIT3,ISG15,OAS3,OASL,RSAD2
IFNAR1		transmembrane receptor		1.941	bias	0.516		2.08e-11	IFI44,IFI6,IFIT3,ISG15,OAS3,OASL,RSAD2
RACK1		enzyme	Inhibited	-2.219		-0.08		2.57e-11	HERC5,IFI44,IFIT3,ISG15,RSAD2
DDX58		enzyme	Activated	2.363	bias	0.696		2.64e-11	HERC5,IFI44,IFIT1,IFIT3,ISG15,RSAD2
resiquimod		chemical drug						2.74e-11	HERC5,IFI44L,IFIT1,IFIT3,ISG15,OAS3,OASL,SIGLEC1
CNOT7		transcription regulator						3.07e-11	IFI44L,IFI6,ISG15,OAS3,SLC14A1
SPI1		transcription regulator	Activated	2.828	bias	0.337		3.69e-11	IFI44,IFI44L,IFI6,IFIT1,IFIT3,ISG15,OASL,RSAD2
PGR		ligand-dependent nuclear receptor	Inhibited	-2.804	bias	0.402		4.1e-11	IFI44,IFI44L,IFIT1,IFIT3,ISG15,OAS3,OASL,RSAD2	PGR,SPI1,STAT1
IRF5		transcription regulator	Activated	2.393	bias	0.588		5.54e-11	IFI44,IFIT1,IFIT3,ISG15,OASL,RSAD2
Irgm1		other	Inhibited	-2.423	bias	-0.762		1.07e-10	IFI44,IFIT3,ISG15,OAS3,OASL,RSAD2
RNASEH2A		enzyme						1.35e-10	IFI44,IFIT3,ISG15,OASL,RSAD2
JAK		group	Activated	2.236	bias	0.549		1.73e-10	IFI6,IFIT1,IFIT3,ISG15,RSAD2	JAK,STAT2
mir-96		microrna	Activated	2.219		0.163		1.73e-10	IFI44L,IFI6,IFIT1,ISG15,RSAD2
IFNL4		cytokine		1.974	bias	0.778		2.08e-10	IFI6,IFIT1,ISG15,OASL
TLR7		transmembrane receptor	Activated	2.4	bias	0.757		2.19e-10	IFI44,IFI44L,IFIT1,IFIT3,ISG15,OAS3,RSAD2
IFNLR1		transmembrane receptor						2.46e-10	IFI44,IFIT3,ISG15,OASL,RSAD2
SENP3		peptidase	Activated	2.236	bias	0.778		2.46e-10	IFI44,IFIT3,ISG15,OASL,RSAD2
stallimycin		biologic drug	Activated	2.236	bias	0.744		2.46e-10	IFI44,IFI6,IFIT1,IFIT3,ISG15
IFIH1		enzyme						2.75e-10	IFI44L,IFIT1,ISG15,RSAD2,SIGLEC1
MAPK1		kinase	Inhibited	-2.828		0.017		2.9e-10	HERC5,IFI44,IFI6,IFIT1,IFIT3,ISG15,OAS3,OASL	MAPK1,STAT3
mir-183		microrna	Activated	2.236		-0.03		4.64e-10	IFI44L,IFI6,IFIT1,ISG15,RSAD2
bromodeoxyuridine		chemical drug	Activated	2.236	bias	0.748		5.13e-10	IFI44,IFI6,IFIT1,IFIT3,ISG15
STAT3		transcription regulator	Inhibited	-2.219	bias	0.353		6.79e-10	HERC5,IFI44,IFI6,IFIT1,IFIT3,ISG15,OAS3,OASL,RSAD2
IFNA1/IFNA13		cytokine	Activated	2.198	bias	0.505		8.16e-10	IFI6,IFIT1,ISG15,RSAD2,SIGLEC1
PARP9		enzyme	Activated	2	bias	0.691		8.88e-10	IFI44,IFIT1,IFIT3,ISG15
poly rI:rC-RNA		biologic drug	Activated	2.78	bias	0.529		9.5e-10	IFI44,IFI44L,IFI6,IFIT1,IFIT3,ISG15,OAS3,OASL,RSAD2	IFNL1,IRF1,IRF3,IRF7,SPI1,STAT1,STAT3,poly rI:rC-RNA
STAT2		transcription regulator		1.959	bias	0.549		9.72e-10	IFI6,IFIT1,IFIT3,ISG15,RSAD2
miR-182-5p (and other miRNAs w/seed UUGGCAA)		mature microrna	Inhibited	-2.219	bias	-0.778		1.35e-09	IFI44L,IFI6,IFIT1,ISG15,RSAD2
DUSP1		phosphatase	Inhibited	-2.183	bias	-0.252		1.73e-09	IFI44,IFIT1,IFIT3,ISG15,OASL,RSAD2	DUSP1,PGR,STAT1
DUSP11		phosphatase		-1.982	bias	-0.704		1.73e-09	IFI44,IFIT3,ISG15,RSAD2
MAVS		other	Activated	2.218	bias	0.688		2.48e-09	IFIT1,IFIT3,ISG15,OASL,RSAD2
PML		transcription regulator	Activated	2.433		0.02		2.52e-09	IFI44,IFI44L,IFIT1,IFIT3,ISG15,OAS3	PGR,PML,STAT1
ZNF598		enzyme						4.36e-09	HERC5,IFI44,RSAD2
CLEC12A		other						8.71e-09	IFIT3,ISG15,RSAD2
DNASE2		enzyme						9.07e-09	IFIT3,ISG15,OAS3,RSAD2
TLR9		transmembrane receptor	Activated	2.364	bias	0.639		2.69e-08	IFI44L,IFIT1,IFIT3,ISG15,OAS3,RSAD2
BTK		kinase	Inhibited	-2.236		0.111		2.9e-08	IFI44L,IFIT1,IFIT3,ISG15,OAS3
Ifn		group	Activated	2.183	bias	0.536		3.58e-08	IFIT1,ISG15,OAS3,OASL,RSAD2
STAT6		transcription regulator		-1.998		0.112		4.16e-08	EPHX1,IFI44,IFI44L,IFIT3,ISG15,OAS3,OASL
IFNG		cytokine	Activated	2.687	bias	0.31		4.2e-08	IFI44,IFI44L,IFI6,IFIT1,IFIT3,ISG15,OAS3,OASL,RSAD2,SLC14A1	IFNG,IRF1,IRF7,SPI1,STAT1
IFNAR2		transmembrane receptor						4.67e-08	HERC5,IFI44,IFI6,ISG15
RNASEH2B		other						5.22e-08	IFI44,IFIT3,ISG15
IFNA4		cytokine		1.93	bias	0.747		7.13e-08	IFIT1,ISG15,OASL,RSAD2
ziritaxestat		chemical drug	Inhibited	-2		-0.015		7.13e-08	IFIT1,IFIT3,OAS3,OASL
ISG15	0.923	other						7.17e-08	HERC5,IFI6,IFIT1
KLF7		transcription regulator						7.17e-08	IFI6,IFIT1,IFIT3
emactuzumab		biologic drug						7.17e-08	IFIT1,IFIT3,ISG15
SOCS1		other	Inhibited	-2.207	bias	-0.589		7.66e-08	IFI44,IFIT1,IFIT3,ISG15,RSAD2
IFNB1		cytokine	Activated	2.16	bias	0.344		8.75e-08	HERC5,IFI6,IFIT1,IFIT3,ISG15,RSAD2	IFNB1,STAT2
TICAM1		other	Activated	2.207	bias	0.733		8.81e-08	IFIT1,IFIT3,ISG15,OASL,RSAD2	IRF5,NFATC2,TICAM1,TLR4
lipopolysaccharide		chemical drug	Activated	3.257	bias	0.391		8.89e-08	HERC5,IFI44,IFI44L,IFI6,IFIT1,IFIT3,ISG15,OAS3,OASL,RSAD2,SIGLEC1
MYC		transcription regulator		-1.744	bias	0.311		1.52e-07	HERC5,IFI44,IFI44L,IFI6,IFIT1,IFIT3,OASL,RPS26,RSAD2
VCAN		other	Activated	2.2		0.072		1.72e-07	IFI44,IFI44L,IFI6,IFIT1,OAS3
IL21		cytokine	Activated	2.236	bias	0.522		2.3e-07	IFIT1,IFIT3,ISG15,OASL,RSAD2
SASH1		other	Activated	2	bias	0.778		2.75e-07	IFIT3,ISG15,OASL,RSAD2
KDM1A		enzyme						2.97e-07	EPHX1,IFI44,IFIT3,ISG15,OASL,SIGLEC1
MAP3K7		kinase		1.387	bias	0.346		4.23e-07	IFI44,IFIT1,IFIT3,OASL
SAMSN1		other	Activated	2	bias	0.692		7.48e-07	IFIT3,ISG15,OASL,RSAD2
TGM2		enzyme	Activated	2.236	bias	0.348		7.72e-07	IFI6,IFIT1,IFIT3,OAS3,OASL
2-aminopurine		chemical reagent						8.74e-07	IFI6,IFIT1,ISG15
Ifnar		group		1.98	bias	0.729		9.27e-07	IFIT3,ISG15,OASL,RSAD2
EIF2AK2		kinase		1.969	bias	0.707		1.05e-06	IFI6,IFIT1,ISG15,OAS3
dimethyl itaconate		chemical reagent						1.41e-06	IFIT3,ISG15,RSAD2
IL4		cytokine	Inhibited	-2.591	bias	0.442		1.52e-06	EPHX1,IFI44,IFI44L,IFIT1,IFIT3,ISG15,OAS3,OASL	IL4,STAT6
TRIM24		transcription regulator	Inhibited	-2	bias	-0.526		1.78e-06	IFI44,IFIT3,ISG15,OASL
LMK-235		chemical reagent						1.83e-06	IFIT1,IFIT3
tretinoin		chemical - endogenous mammalian		1.296	bias	0.255		2.22e-06	EPHX1,IFI44,IFI44L,IFI6,IFIT1,IFIT3,ISG15,OAS3,OASL
dexamethasone		chemical drug	Inhibited	-2.615		0.104		2.53e-06	HERC5,IFI44,IFI6,IFIT1,IFIT3,ISG15,OAS3,OASL,RSAD2,SLC14A1	STAT3,dexamethasone
PRKCA		kinase		1.938	bias	0.371		2.67e-06	IFIT1,IFIT3,OASL,RSAD2
MAPT		other						2.99e-06	EPHX1,IFI44,IFIT3,ISG15,OASL,SIGLEC1
ETV6-RUNX1		fusion gene/product	Inhibited	-2.219	bias	-0.552		4.06e-06	IFI6,IFIT1,IFIT3,ISG15,RSAD2
SP110		transcription regulator	Inhibited	-2		-0.16		4.31e-06	IFI6,IFIT1,IFIT3,OAS3
IRF8		transcription regulator						4.68e-06	IFI44L,IFI6,IFIT3,ISG15
ZBTB10		other		1.982	bias	0.686		6.93e-06	IFIT1,IFIT3,ISG15,OASL
PNPT1		enzyme						8.35e-06	IFI44,IFIT3,ISG15
IFN type 1		group						8.87e-06	IFIT1,ISG15,OASL
IRF9		transcription regulator						8.87e-06	IFIT1,IFIT3,ISG15
KPNA2		other						9.14e-06	IFIT1,ISG15
ZNF395		transcription regulator						9.14e-06	IFI44,IFIT1
FCGR2A		transmembrane receptor						1.11e-05	IFIT3,ISG15,OAS3
CpG oligonucleotide		chemical drug						1.16e-05	IFI6,IFIT3,ISG15,OAS3
CD40LG		cytokine						1.24e-05	IFI44,IFI6,IFIT1,IFIT3,ISG15
poly(dG-dC)		chemical reagent						1.28e-05	ISG15,RSAD2
POU2AF1		transcription regulator						1.45e-05	IFI44,IFI44L,IFIT3
BLM		enzyme						1.7e-05	IFI44L,IFIT1
Duxbl1		other						1.7e-05	OAS3,OASL
MSC		transcription regulator						1.76e-05	IFI44,IFI44L,IFIT1
GSTO1		enzyme						1.85e-05	IFI6,IFIT1,OAS3
NFATC2		transcription regulator	Activated	2	bias	0.351		2e-05	IFIT3,ISG15,OASL,RSAD2
DOCK8		other						2.21e-05	IFIT3,ISG15,RSAD2
G protein alphai		group						2.84e-05	IFIT3,ISG15,RSAD2
Immunoglobulin		complex	Activated	2.144		0.056		3.1e-05	IFIT1,IFIT3,ISG15,OAS3,OASL,RSAD2
COPA		transporter						3.34e-05	ISG15,RSAD2
MEF2A		transcription regulator						3.71e-05	IFI44,IFIT3,RSAD2
RNF216		enzyme						4.01e-05	IFIT1,ISG15
ATXN3		peptidase						4.74e-05	IFIT1,ISG15
ISGF3		complex						4.74e-05	ISG15,RSAD2
IKBKE		kinase						5.24e-05	IFIT1,IFIT3,RSAD2
IFNA10		cytokine						5.52e-05	IFIT1,ISG15
IFNA14		cytokine						5.52e-05	IFIT1,ISG15
IFNA21		cytokine						5.52e-05	IFIT1,ISG15
IFNA5		cytokine						5.52e-05	IFIT1,ISG15
IFNA6		cytokine						5.52e-05	IFIT1,ISG15
IFNA7		cytokine						5.52e-05	IFIT1,ISG15
PDLIM2		other						5.59e-05	IFI44,IFIT3,OAS3
TNF		cytokine		1.432	bias	0.274		6.2e-05	HERC5,IFI6,IFIT1,IFIT3,ISG15,OAS3,OASL,SLC14A1
IFNA16		cytokine						6.37e-05	IFIT1,ISG15
IFNA8		cytokine						6.37e-05	IFIT1,ISG15
IFNL2		other						6.37e-05	IFIT1,RSAD2
NCOR1		transcription regulator						6.52e-05	IFIT3,ISG15,OAS3
TNFSF10		cytokine						7.13e-05	IFI6,IFIT1,ISG15
imiquimod		chemical drug						7.13e-05	ISG15,OASL,RSAD2
tofacitinib		chemical drug						7.28e-05	IFIT3,ISG15
FZD9		g-protein coupled receptor						8.24e-05	IFI44,ISG15
fontolizumab		biologic drug						8.24e-05	ISG15,RSAD2
uric acid		chemical - endogenous mammalian						0.000107	IFIT3,ISG15,RSAD2
MSR1		transmembrane receptor						0.000115	IFIT1,ISG15
salmonella minnesota R595 lipopolysaccharides		chemical - endogenous non-mammalian						0.000118	ISG15,OASL,RSAD2
IL1B		cytokine		1.8	bias	0.284		0.000125	HERC5,IFIT1,IFIT3,ISG15,RSAD2,SLC14A1
aphidicolin		chemical toxicant						0.00014	IFI44L,IFIT1
mezerein		chemical - endogenous non-mammalian						0.00014	IFI6,IFIT1
2'3'-cyclic guanosine monophosphate-adenosine monophosphate		chemical - endogenous mammalian						0.000153	ISG15,RSAD2
poly dA-dT		chemical reagent						0.000167	ISG15,RSAD2
ADRB		group						0.00019	IFIT3,OASL,RSAD2
SGPL1		enzyme						0.000196	IFIT1,ISG15
trametinib		chemical drug						0.000196	IFIT1,ISG15
TLR4		transmembrane receptor						0.000245	IFIT3,ISG15,OASL,RSAD2	IRF5,NFATC2,TICAM1,TLR4
NCOA2		transcription regulator						0.000265	ISG15,OAS3,OASL
USP18		peptidase						0.00028	IFI6,ISG15
PLAAT4		enzyme						0.000358	IFIT1,ISG15
PRDM16		transcription regulator						0.000378	IFI44,OAS3
BRCA1		transcription regulator						0.000381	IFI6,IFIT1,IFIT3
GAPDH		enzyme						0.000422	IFI6,OAS3
laminaran		chemical drug						0.000468	IFI44L,RSAD2
IFNE		cytokine						0.000541	HERC5,ISG15
NRAS		enzyme						0.000582	EPHX1,IFIT1,ISG15
HSPA5		enzyme						0.00076	IFIT1,ISG15
SQSTM1		transcription regulator						0.00079	ISG15,RSAD2
3-tert-butyl-4-hydroxyanisole		chemical reagent						0.000804	EPHX1
ETP-46464		chemical reagent						0.000804	OASL
RUNX1		transcription regulator						0.00107	ISG15,OAS3,RSAD2
birabresib		chemical drug						0.00123	IFI44,IFI44L
SOD1		enzyme						0.00135	IFI44,ISG15,RSAD2
prexasertib		chemical drug						0.00139	IFIT3,SIGLEC1
E. coli B4 lipopolysaccharide		chemical toxicant						0.00143	IFIT3,RSAD2,SLC14A1
IKZF3		transcription regulator						0.00147	IFI6,IFIT3
JAK1/2		group						0.00147	ISG15,RSAD2
MUC1		other						0.00151	IFIT3,OASL
Map3k7		kinase						0.00151	ISG15,RSAD2
MYD88		other						0.0016	ISG15,OASL,RSAD2
EIF4B		translation regulator						0.00161	ISG15
GAB3		other						0.00161	IFIT1
POLDIP3		other						0.00161	ISG15
miR-199a-5p (and other miRNAs w/seed CCAGUGU)		mature microrna						0.00164	ISG15,RSAD2
IFN alpha/beta		group						0.00195	IFIT3,RSAD2
PF4		cytokine						0.002	ISG15,RSAD2
mir-15		microrna						0.00205	IFIT1,ISG15
5-O-mycolyl-beta-araf-(1->2)-5-O-mycolyl-alpha-araf-(1->1')-glycerol		chemical - endogenous non-mammalian						0.00209	IFIT1,IFIT3
AREG		growth factor						0.00224	IFI6,IFIT3
MKNK2		kinase						0.00241	ISG15
MLST8		other						0.00241	ISG15
RARA		ligand-dependent nuclear receptor						0.00292	IFI44,IFI44L,RSAD2
THPO		cytokine						0.00306	ISG15,RSAD2
BICD2		other						0.00321	IFIT1
OASL	0.641	enzyme						0.00321	IFIT1
phenethyl isothiocyanate		chemical drug						0.00329	IFIT1,IFIT3
uranyl nitrate		chemical toxicant						0.00341	IFIT3,RPS26
PI3K (family)		group						0.00366	IFIT1,ISG15
CREBBP		transcription regulator						0.00368	ISG15,OAS3,RSAD2	CREBBP,RUNX1
CC-122		chemical drug						0.00401	IFIT3
EGOT		other						0.00401	ISG15
SPIN1		other						0.00401	IFI44L
SPINDOC		other						0.00401	IFI44L
SPRY4		other						0.00401	ISG15
pegintron		biologic drug						0.00401	ISG15
CLDN7		other						0.00432	IFI44,IFI6
interferon beta-1a		biologic drug						0.00439	IFI6,IFIT1
TMPRSS2-ERG		fusion gene/product						0.00474	IFI44,OASL
SIRT1		transcription regulator						0.00478	IFI44,IFIT3,RSAD2
IFN Lambda		group						0.00481	OAS3
IL12RB1		transmembrane receptor						0.00481	IFI6
Ifna4		other						0.00481	ISG15
NLRP11		other						0.00481	IFIT1
PPP4C		phosphatase						0.00481	ISG15
JQ1		chemical reagent						0.00503	IFIT1,ISG15
CEBPA		transcription regulator						0.00545	EPHX1,IFI6,ISG15
HDAC4		transcription regulator						0.00549	ISG15,RSAD2
molybdenum disulfide		chemical reagent						0.00556	IFI44,IFIT1
H4-16		other						0.00561	IFI6
USP21		peptidase						0.00561	ISG15
clonazepam		chemical drug						0.00561	EPHX1
TET2		enzyme						0.00564	IFIT3,RSAD2
IL15		cytokine						0.00566	IFI6,IFIT1,ISG15
SYVN1		transporter						0.0058	HERC5,IFI44
NFE2L2		transcription regulator						0.00586	EPHX1,ISG15,RSAD2
TERT		enzyme						0.00603	IFIT1,ISG15
NFAT5		transcription regulator						0.00628	IFIT3,RSAD2
SB203580		chemical - kinase inhibitor						0.0064	IFIT1,IFIT3,ISG15
ETV6-NTRK3		fusion gene/product						0.00641	IFIT3
Gm20703		other						0.00641	IFIT1
EIF3A		other						0.00721	ISG15
IRF3 dimer		complex						0.00721	ISG15
NEK7		kinase						0.00721	ISG15
RPS6KB2		kinase						0.00721	ISG15
RUBCN		other						0.00721	IFIT3
UBA7		enzyme						0.00721	ISG15
ZBED2		transcription regulator						0.00721	OAS3
TSC2		other						0.00738	IFI44,SLC14A1
UCP1		transporter						0.00755	IFIT3,OAS3
Salmonella enterica serotype abortus equi lipopolysaccharide		chemical toxicant						0.008	ISG15,OASL
PARP14		enzyme						0.00801	ISG15
urea		chemical - endogenous mammalian						0.00801	SLC14A1
HDAC11		transcription regulator						0.00881	ISG15
MED14		transcription regulator						0.00881	ISG15
YOD1		enzyme						0.00881	IFIT1
4-octyl itaconate		chemical reagent						0.00961	ISG15
ARF6		transporter						0.00961	ISG15
IRF		group						0.00961	ISG15
MTORC2		complex						0.00961	ISG15
SLC30A7		transporter						0.00961	EPHX1
diaminopimelic acid		chemical - endogenous non-mammalian						0.00961	ISG15
liquiritigenin		chemical - endogenous non-mammalian						0.00961	EPHX1
NOS2		enzyme						0.00992	IFIT3,ISG15
6-aminopyrazolopyrimidine derivative compound II		chemical - kinase inhibitor						0.0104	ISG15
HOXA1		transcription regulator						0.0104	SLC14A1
PIK3R2		kinase						0.0104	ISG15
SAMHD1		enzyme						0.0104	IFI6
trans-stilbene oxide		chemical reagent						0.0104	EPHX1
TREM1		transmembrane receptor						0.011	ISG15,OASL
delta-aminolevulinic acid		chemical - endogenous mammalian						0.0112	RPS26
TAP1		transporter						0.012	IFIT1
vadimezan		chemical drug						0.012	ISG15
deferoxamine		chemical drug						0.0126	IFI6,RSAD2
GAS2L3		other						0.0128	EPHX1
SHARPIN		other						0.0128	ISG15
benzo(a)pyrene		chemical toxicant						0.0135	EPHX1,RAP1GAP
FABP5		transporter						0.0136	IFIT3
IFIT2		other						0.0136	ISG15
LBP		transporter						0.0136	IFIT1
allyl sulfide		chemical drug						0.0136	EPHX1
calcitriol		chemical drug						0.0136	IFI44L,ISG15,RSAD2
NFkB (complex)		complex						0.0145	HERC5,ISG15,RSAD2
XRCC6		enzyme						0.0152	IFIT1
ZBP1		other						0.0152	ISG15
BCOR		transcription regulator						0.016	ISG15
RMRP		other						0.016	RSAD2
VDR		transcription regulator						0.0168	IFI44L,ISG15
IKZF1		transcription regulator						0.0171	IFI6,IFIT3
lenalidomide		chemical drug						0.0175	IFI6,IFIT3
ORMDL3		other						0.0175	OAS3
ACTB		other						0.0183	IFI6
E. coli B5 lipopolysaccharide		chemical - endogenous non-mammalian						0.0184	IFIT1,OASL
cigarette smoke		chemical toxicant						0.0192	OAS3,OASL
ESR2		ligand-dependent nuclear receptor						0.0195	IFI44,IFIT3,RSAD2
NR3C1		ligand-dependent nuclear receptor						0.0197	IFI6,ISG15,OASL
SIRT2		transcription regulator						0.0207	ISG15
SPRY1		other						0.0207	ISG15
immethridine		chemical reagent						0.0207	SIGLEC1
RICTOR		other						0.0215	ISG15,RPS26
mir-21		microrna						0.0217	OAS3,SIGLEC1
EPOR		transmembrane receptor						0.0231	SIGLEC1
IFNL3		cytokine						0.0231	RSAD2
ESR1		ligand-dependent nuclear receptor	Inhibited	-2		0.114		0.0238	IFI44,IFI44L,IFI6,RSAD2
PTPN22		phosphatase						0.0239	ISG15
RPSA		translation regulator						0.0239	ISG15
fucoidin		chemical reagent						0.0239	ISG15
CFLAR		other						0.0246	ISG15
HNF4A		transcription regulator						0.025	ACCS,EPHX1,OAS3,RAP1GAP,RSAD2
KRAS		enzyme						0.0252	IFI6,IFIT1,ISG15
RNASEL		enzyme						0.0254	ISG15
resveratrol		chemical drug						0.0257	IFIT1,ISG15
3M-011		chemical reagent						0.0262	ISG15
KDM6B		enzyme						0.0262	OASL
MARK2		kinase						0.0262	RSAD2
NCF1		enzyme						0.0262	ISG15
TAB1		enzyme						0.0262	IFIT1
bardoxolone		chemical drug						0.027	EPHX1
bile acid		chemical - endogenous mammalian						0.027	EPHX1
SNCA		enzyme						0.0279	ISG15,RSAD2
SFPQ		other						0.0286	EPHX1
3M-001		chemical drug						0.0293	ISG15
RAG2		enzyme						0.0293	ISG15
TANK		other						0.0293	IFIT1
imatinib		chemical drug						0.0295	GYPE,IFIT3
SPRY2		other						0.0301	ISG15
SUMO3		other						0.0301	ISG15
FCER1G		transmembrane receptor						0.0317	RSAD2
GTF2IRD1		transcription regulator						0.0317	LRRC2
mitoxantrone		chemical drug						0.0317	RSAD2
H-7		chemical - kinase inhibitor						0.0325	ISG15
KCNK9		ion channel						0.0325	SLC14A1
MALAT1		other						0.0325	ISG15
RAG1		enzyme						0.0325	ISG15
SUMO2		enzyme						0.0332	ISG15
ARHGAP21		other						0.034	IFIT3
RPS6KB1		kinase						0.034	ISG15
USP22		peptidase						0.034	IFIT1
pristane		chemical toxicant						0.034	ISG15
Collagen type II		complex						0.0348	SIGLEC1
pembrolizumab		biologic drug						0.0348	IFIT1
FLT3		kinase						0.0356	IFIT3
RBM5		other						0.0356	ISG15
FAS		transmembrane receptor						0.0362	IFIT1,RSAD2
cycloheximide		chemical reagent						0.0375	IFIT1,RSAD2
hexamethylene bisacetamide		chemical reagent						0.0379	IFIT3
KAT2B		transcription regulator						0.0395	ISG15
9,10-dimethyl-1,2-benzanthracene		chemical toxicant						0.0402	EPHX1
miR-27a-3p (and other miRNAs w/seed UCACAGU)		mature microrna						0.0402	SIGLEC1
IFNGR1		transmembrane receptor						0.0433	IFI6
SATB2		transcription regulator						0.0433	IFI44
CASP8		peptidase						0.0441	ISG15
PTPRJ		phosphatase						0.0441	OASL
CLUH		translation regulator						0.0449	ISG15
glucagon		biologic drug						0.0449	RAP1GAP
CD14		transmembrane receptor						0.0456	IFIT1
CpG ODN 1668		chemical reagent						0.0456	ISG15
EP300		transcription regulator						0.0487	OAS3,RSAD2
ethanol		chemical - endogenous mammalian						0.0487	EPHX1,IFIT3
Top Causal Networks
Master Regulator	Molecule Type	Expr Log Ratio	Depth	Predicted Activation State	Notes	Activation z-score	p-value of overlap	Network bias-corrected p-value	Participating regulators	Target molecules in dataset	Causal network	Target-connected regulators	Relationships Between Master Regulators(Increases/Downstream)	Relationships Between Master Regulators(Decreases/Downstream)	Relationships Between Master Regulators(Affects/Downstream)	Relationships Between Master Regulators(Increases/Upstream)	Relationships Between Master Regulators(Decreases/Upstream)	Relationships Between Master Regulators(Affects/Upstream)	Relationships Between Master Regulators(Increases/Both)	Relationships Between Master Regulators(Decreases/Both)	Relationships Between Master Regulators(Affects/Both)
RNY3	other		1	Activated	biased	3.162	4.22e-26	0.0001	RNY3	HERC5,IFI44,IFI44L,IFIT1,IFIT3,ISG15,OAS3,OASL,RSAD2,SIGLEC1	10 (1)	1				ISG15,OASL
NONO	transcription regulator		1	Activated	biased	3.317	5.04e-21	0.0001	NONO	HERC5,IFI44,IFI44L,IFI6,IFIT1,IFIT3,ISG15,OAS3,OASL,RSAD2,SIGLEC1	11 (1)	1				DDX58,EIF2AK2,IFIH1,IFNL1,IKBKE,ISG15,OASL,PARP14,PARP9,PML,PNPT1,SP110,STAT1,STAT2,TLR3,TNFSF10,USP18
IFNL1	cytokine		1	Activated	biased	3.162	1.05e-20	0.0001	IFNL1	HERC5,IFI44,IFI44L,IFI6,IFIT1,IFIT3,ISG15,OAS3,OASL,RSAD2	10 (1)	1	IKBKE,IRF1,IRF3,IRF7,lipopolysaccharide,MAPK1,MAVS,NONO,PAF1,poly rI:rC-RNA,SOCS1,TBK1,TICAM1,TLR3,TLR9	dexamethasone		EIF2AK2,IFIH1,IRF9,ISG15,OASL,PML,SP110,STAT1,STAT2,USP18
IRF7	transcription regulator		1	Activated	biased	3.162	1.9e-17	0.0001	IRF7	HERC5,IFI44,IFI44L,IFI6,IFIT1,IFIT3,ISG15,OAS3,OASL,RSAD2	10 (1)	1	BRCA1,bromodeoxyuridine,CC-122,CGAS,CLEC12A,CpG ODN 2006,DOCK8,FCGR2A,FZD9,Ifnar,IFNAR1,IFNG,IKBKE,IL21,imiquimod,IRF3,JAK1/2,lipopolysaccharide,MAVS,MEF2A,MSC,NCOA2,NFATC2,oblimersen,PARP9,PDLIM2,PLAAT4,PML,poly rI:rC-RNA,prexasertib,PRL,ribavirin,SAMSN1,SASH1,SENP3,SPI1,stallimycin,STING1,TBK1,TICAM1,TLR3,TLR7,TLR9	ACKR2,dexamethasone,DNASE2,DUSP1,DUSP11,ETV6-RUNX1,IKZF3,IL1RN,IL4,MAP3K7,MAPK1,MYC,NCOR1,PGR,PNPT1,PRDM16,STAT6,TRIM24		IFN type 1,IFNA10,IFNA14,IFNA16,IFNA21,IFNA4,IFNA5,IFNA6,IFNA7,IFNA8,IFNE,IFNL1,IRF8,IRGM,ISG15,OASL,PARP14,TNFSF10,TREX1
RC3H1	enzyme		1	Inhibited	biased	-2.828	2.07e-17	0.0001	RC3H1	IFI44,IFI44L,IFI6,IFIT1,IFIT3,ISG15,OAS3,RSAD2	8 (1)	1				IFNG,IL4	DDX58,IRF1,IRF9,ISG15,PARP9,STAT1,STAT2,STING1
IRGM	enzyme		1	Inhibited	biased	-2.828	2.44e-17	0.0001	IRGM	HERC5,IFI44,IFI44L,IFIT1,IFIT3,ISG15,OASL,RSAD2	8 (1)	1	DOCK8,G protein alphai,IFNG,IRF3,IRF7,lipopolysaccharide,NFATC2,SAMSN1,SASH1,TICAM1,ZBTB10	Irgm1,SOCS1,TRIM24			CGAS,DDX58,IFIH1,IFNE,ISG15,OASL,TLR3,USP18
CGAS	enzyme		1	Activated	biased	2.646	8.8e-17	0.0001	CGAS	HERC5,IFI44,IFI44L,IFIT1,IFIT3,ISG15,RSAD2	7 (1)	1	IFN Beta,IFNAR1,IFNG,lipopolysaccharide,MAVS,poly dA-dT,poly rI:rC-RNA,STING1	IRGM,Irgm1		Ifn,IFN type 1,IFNA4,IFNB1,IRF7,ISG15,STAT1,USP18
ribavirin	chemical drug		1	Activated	biased	2.646	7.09e-16	0.0001	ribavirin	HERC5,IFI44L,IFI6,IFIT3,ISG15,OASL,RSAD2	7 (1)	1				DDX58,EIF2AK2,IFNG,Interferon alpha,IRF1,IRF7,ISG15,OASL,USP18	Ifn,IL4
PAF1	other		1	Activated	biased	2.646	3e-15	0.0001	PAF1	HERC5,IFI44,IFI44L,IFIT3,ISG15,OAS3,OASL	7 (1)	1				DDX58,IFNL1,IFNL2,ISG15,OASL
IRF3	transcription regulator		1	Activated	biased	3	4.73e-15	0.0001	IRF3	IFI44,IFI44L,IFI6,IFIT1,IFIT3,ISG15,OAS3,OASL,RSAD2	9 (1)	1	2'3'-cyclic guanosine monophosphate-adenosine monophosphate,ARF6,CLEC12A,HSPA5,IKBKE,imiquimod,lipopolysaccharide,Map3k7,MAP3K7,MAVS,mir-183,PDLIM2,PLAAT4,poly dA-dT,poly rI:rC-RNA,PRKCA,SGPL1,STING1,TBK1,TICAM1,TLR7,TLR9	dexamethasone,ETV6-RUNX1,NLRP11,phenethyl isothiocyanate,PPP4C,RACK1,RNF216,USP21		IFN Beta,IFN type 1,IFNA1/IFNA13,IFNA10,IFNA14,IFNA16,IFNA2,IFNA21,IFNA4,Ifna4,IFNA5,IFNA6,IFNA7,IFNA8,IFNE,IFNL1,IFNL2,IRF1,IRF5,IRF7,IRGM,Irgm1,ISG15,OASL,PARP14,STAT1,STAT2,TNFSF10,TREX1,USP18
oblimersen	biologic drug		1	Activated	biased	2.646	1.13e-14	0.0001	oblimersen	IFI44,IFI6,IFIT1,IFIT3,ISG15,OASL,RSAD2	7 (1)	1				DUSP1,IRF7,ISG15,OASL,STAT1	PRKCA
IFNA2	cytokine		1	Activated	biased	3	1.25e-14	0.0001	IFNA2	HERC5,IFI44,IFI44L,IFI6,IFIT1,IFIT3,ISG15,OAS3,RSAD2	9 (1)	1	CpG ODN 2006,FCGR2A,imiquimod,IRF3,lipopolysaccharide,poly rI:rC-RNA,STING1,TBK1,TICAM1,TLR7,TLR9	IRF8,OASL		DDX58,EIF2AK2,GAB3,IFIH1,IFNAR1,IFNAR2,IFNB1,IFNG,IL4,Interferon alpha,IRF1,IRF5,IRF9,ISG15,MAPK1,PARP9,PLAAT4,PML,SOCS1,SP110,STAT1,STAT2,STAT6,TGM2,TNFSF10,TREX1,USP18
STING1	other		1	Activated	biased	2.646	2.15e-14	0.0001	STING1	IFI44,IFI44L,IFIT1,IFIT3,ISG15,OASL,RSAD2	7 (1)	1	2'3'-cyclic guanosine monophosphate-adenosine monophosphate,IFNG,USP21,ZBTB10	RC3H1		CGAS,Ifn,IFN type 1,IFNA1/IFNA13,IFNA2,Ifna4,IFNA4,IFNB1,Interferon alpha,IRF3,IRF7,ISG15,OASL,STAT1,USP18
NGLY1	enzyme		1	Inhibited		-2.449	1.7e-13	0.0001	NGLY1	IFI44,IFI44L,IFIT1,IFIT3,OAS3,RSAD2	6 (1)	1				SQSTM1	Ifna4,USP18
PRL	cytokine		1	Activated	biased	3	2.38e-13	0.0001	PRL	HERC5,IFI44,IFI44L,IFI6,IFIT1,IFIT3,ISG15,OAS3,RSAD2	9 (1)	1	IFNB1,Interferon alpha,tretinoin,urea	clonazepam,dexamethasone,IFNG		BRCA1,DDX58,EIF2AK2,IFIH1,IRF1,IRF7,IRF9,ISG15,MYC,PARP14,PNPT1,PRKCA,SP110,STAT2,USP18	SOCS1
IRF1	transcription regulator		1	Activated	biased	2.828	2.73e-13	0.0001	IRF1	IFI44,IFI44L,IFI6,IFIT1,IFIT3,ISG15,OASL,RSAD2	8 (1)	1	bromodeoxyuridine,DOCK8,DUSP1,IFNA2,Ifnar,IFNAR1,interferon beta-1a,IRF3,JAK1/2,lipopolysaccharide,MAP3K7,MEF2A,NCOA2,NFATC2,PDLIM2,poly rI:rC-RNA,PRL,ribavirin,salmonella minnesota R595 lipopolysaccharides,SAMSN1,SASH1,SQSTM1,stallimycin,TICAM1,TLR7,tretinoin,ZBTB10	BTK,dexamethasone,dimethyl itaconate,ETV6-RUNX1,IL1RN,Irgm1,PARP9,RC3H1,STAT6,TRIM24,USP18		IFIH1,Ifna4,IFNA4,IFNL1,IL12RB1,IRF5,ISG15,MYC,OASL,PML,SP110,TNFSF10
TBK1	kinase		1		biased	-1.134	3.79e-13	0.0001	TBK1	IFI44,IFIT1,IFIT3,ISG15,OAS3,OASL,RSAD2	7 (1)	1	2'3'-cyclic guanosine monophosphate-adenosine monophosphate,CLEC12A,DDX58,IFIH1,IKBKE,imiquimod,lipopolysaccharide,MAVS,PLAAT4,poly rI:rC-RNA,TICAM1	dexamethasone,ETV6-RUNX1,PPP4C		Ifn,IFN Beta,IFN type 1,IFNA2,IFNA4,IFNB1,IFNL1,Interferon alpha,IRF3,IRF5,IRF7,SQSTM1,STAT1	IL21,ISG15,OASL
ACKR2	G-protein coupled receptor		1	Inhibited	biased	-2.449	5.48e-13	0.0001	ACKR2	IFI44,IFIT3,ISG15,OAS3,OASL,RSAD2	6 (1)	1	tretinoin				DDX58,EIF2AK2,IFNG,IRF7,ISG15,OASL,STAT1,STAT2,USP18
SPI1	transcription regulator		1	Activated	biased	2.828	1.37e-12	0.0001	SPI1	IFI44,IFI44L,IFI6,IFIT1,IFIT3,ISG15,OASL,RSAD2	8 (1)	1	IFNG,lipopolysaccharide,tretinoin	dexamethasone,PRKCA		IL1RN,IRF7,ISG15,OASL,SP110,TNFSF10,USP18	IL21,IL4,MYC
TRG	other		2	Inhibited		-3	2.16e-12	0.0001	FCER1G,MAPK1,TRG	HERC5,IFI44,IFI6,IFIT1,IFIT3,ISG15,OAS3,OASL,RSAD2	9 (3)	2		lipopolysaccharide		AREG,IFNG,MAPK1
TREX1	enzyme		1	Inhibited	biased	-2.236	2.81e-12	0.0001	TREX1	IFI44,IFI44L,IFIT1,ISG15,OASL	5 (1)	1	IFNA2,IRF3,IRF7	dexamethasone,DUSP1,ETV6-RUNX1,filgrastim			IFN type 1,IFNB1,ISG15,OASL,USP18
interferon beta-1a	biologic drug		2	Activated	biased	3	3.39e-12	0.0001	IFNAR1,IFNAR2,interferon beta-1a,STAT1,STAT2	HERC5,IFI44,IFI6,IFIT1,IFIT3,ISG15,OAS3,OASL,RSAD2	9 (5)	4				IFNAR1,IFNAR2,IL1RN,IRF1,STAT1,STAT2
GNG13	enzyme		3	Inhibited		-2.309	4.22e-12	0.0001	CD38,GNG13,MAPK1,PLCB1,PLCE1,PRKCA,STAT6	EPHX1,HERC5,IFI44,IFI44L,IFI6,IFIT1,IFIT3,ISG15,OAS3,OASL,RAP1GAP,RSAD2	12 (7)	4					PLCB1
IL1RN	cytokine		1	Inhibited	biased	-2.646	5.11e-12	0.0001	IL1RN	IFI44,IFI44L,IFI6,IFIT3,OAS3,OASL,RSAD2	7 (1)	1	IFN Beta,IL4,imiquimod,Interferon alpha,interferon beta-1a,lipopolysaccharide,SPI1,ZBTB10	CD300LF,dexamethasone,DUSP1,VCAN			DDX58,IFIH1,IRF1,IRF7,IRF9,OASL,PML,STAT2,USP18
PGR	ligand-dependent nuclear receptor		1	Inhibited	biased	-2.828	1.69e-11	0.0001	PGR	IFI44,IFI44L,IFIT1,IFIT3,ISG15,OAS3,OASL,RSAD2	8 (1)	1	DUSP1,MSR1,NCOA2,PML,PRKCA	BRCA1,dexamethasone,lipopolysaccharide,NCOR1,tretinoin		AREG,CLDN7,VCAN	IRF7,ISG15,OASL,STAT1
filgrastim	biologic drug		1	Inhibited		-3	1.71e-11	0.0001	filgrastim	HERC5,IFI44,IFI6,IFIT1,IFIT3,ISG15,OAS3,OASL,RSAD2	9 (1)	1				GAPDH,MEF2A,SAMSN1	DDX58,ISG15,OASL,PARP14,SOCS1,SQSTM1,STAT1,TREX1,ZNF395
DDX58	enzyme		1	Activated	biased	2.449	2.07e-11	0.0001	DDX58	HERC5,IFI44,IFIT1,IFIT3,ISG15,RSAD2	6 (1)	1	CC-122,G protein alphai,IFN Lambda,IFNA2,Ifnar,IFNAR2,IFNG,IFNL4,IRF5,JAK,lipopolysaccharide,MAP3K7,mir-15,mir-183,mir-96,NONO,PAF1,pegintron,poly rI:rC-RNA,PRKCA,PRL,ribavirin,SGPL1,TICAM1,tretinoin,USP21,ZBTB10	2-aminopurine,ACKR2,BRCA1,dexamethasone,filgrastim,GSTO1,IKZF3,IL1RN,IRGM,Irgm1,MAPK1,miR-182-5p (and other miRNAs w/seed UUGGCAA),NCOR1,PNPT1,RC3H1,TRIM24		EGOT,IFIH1,Ifna4,IFNL2,IKBKE,IRF8,STAT1,STAT2,TBK1,TLR3,TNFSF10,USP18
RACK1	enzyme		1	Inhibited		-2.236	2.15e-11	0.0001	RACK1	HERC5,IFI44,IFIT3,ISG15,RSAD2	5 (1)	1	IFNG,uranyl nitrate			MYC	IFN Beta,IFNB1,IRF3,ISG15
DL glyceraldehyde	chemical - endogenous mammalian		3	Activated		2.309	2.56e-11	0.0002	CD38,DL glyceraldehyde,MAPK1,PLCB1,Pld,PRKCA,STAT6	EPHX1,HERC5,IFI44,IFI44L,IFI6,IFIT1,IFIT3,ISG15,OAS3,OASL,RAP1GAP,RSAD2	12 (7)	4				PLCB1
IFN Beta	group		1	Activated	biased	2.646	2.6e-11	0.0001	IFN Beta	HERC5,IFI44,IFI6,IFIT1,IFIT3,ISG15,RSAD2	7 (1)	1	2'3'-cyclic guanosine monophosphate-adenosine monophosphate,BRCA1,IKBKE,imiquimod,IRF3,IRF5,IRF8,lipopolysaccharide,MAP3K7,MAVS,PLAAT4,PML,poly dA-dT,poly rI:rC-RNA,SGPL1,TBK1,TICAM1	COPA,RACK1,tofacitinib,USP21		AREG,CGAS,DUSP1,Ifn,IFN type 1,Ifnar,IL1RN,IL21,ISG15,JAK,MYC,SPRY4,STAT1,STAT2,TNFSF10,USP18	IFNAR2,PRKCA,STAT6
IRF5	transcription regulator		1	Activated	biased	2.449	3.33e-11	0.0001	IRF5	IFI44,IFIT1,IFIT3,ISG15,OASL,RSAD2	6 (1)	1	CpG ODN 2006,IFNA2,IFNG,IKBKE,IL21,IRF1,IRF3,IRF9,lipopolysaccharide,PDLIM2,poly rI:rC-RNA,TBK1,TLR3,TLR7,TLR9	dexamethasone,ETV6-RUNX1		DDX58,IFIH1,Ifn,IFN Beta,IFN type 1,IFNA1/IFNA13,IFNA4,IFNB1,Interferon alpha,ISG15,MYC,OASL,SP110	IL4
JAK	group		1	Activated	biased	2.236	5.02e-11	0.0001	JAK	IFI6,IFIT1,IFIT3,ISG15,RSAD2	5 (1)	1	Ifn,IFN Beta,IFNE,IL21,IL4	SOCS1,tofacitinib		DDX58,EIF2AK2,IFIH1,IFNA1/IFNA13,ISG15,STAT1,STAT2,STAT6
MAPK1	kinase		1	Inhibited		-2.828	5.87e-11	0.0001	MAPK1	HERC5,IFI44,IFI6,IFIT1,IFIT3,ISG15,OAS3,OASL	8 (1)	1	ADRB,AREG,BTK,dexamethasone,FCGR2A,G protein alphai,IFNA1/IFNA13,IFNA2,IFNA4,IFNA5,IFNA6,IFNB1,IFNG,IL4,lipopolysaccharide,MAP3K7,MUC1,PLCB1,poly rI:rC-RNA,PRKCA,SGPL1,TRG,urea	Interferon alpha,SOCS1,STAT6,tretinoin		IFNL1,MKNK2,NCOA2	DDX58,EIF2AK2,IFIH1,IRF7,IRF9,ISG15,MYC,OASL,SP110,STAT2,TLR3,USP18
CpG ODN 2006	chemical reagent		1	Activated	biased	2.449	6.8e-11	0.0001	CpG ODN 2006	IFI44,IFI44L,IFI6,IFIT3,OASL,RSAD2	6 (1)	1				IFIH1,IFNA10,IFNA14,IFNA16,IFNA2,Ifna4,IFNA4,IFNA7,IFNB1,IFNG,Interferon alpha,IRF5,IRF7,IRF9,OASL,STAT1,TLR7,TLR9,TNFSF10
Ifnar	group		2	Activated	biased	3.162	7.64e-11	0.0003	Ifnar,IFNAR1,IFNAR2,poly rI:rC-RNA,STAT1	HERC5,IFI44,IFI44L,IFI6,IFIT1,IFIT3,ISG15,OAS3,OASL,RSAD2	10 (5)	5	IFN Beta,Interferon alpha	ETV6-RUNX1		DDX58,EIF2AK2,IFIH1,IFNB1,IFNG,IRF1,IRF7,IRF8,IRF9,Irgm1,ISG15,OASL,PNPT1,poly rI:rC-RNA,STAT1,STAT2,TLR3,TLR7,TNFSF10,USP18
PLCB1	enzyme		2			1.897	9.34e-11	0.0001	CD38,PLCB1,PRKCA,STAT6	EPHX1,IFI44,IFI44L,IFIT1,IFIT3,ISG15,OAS3,OASL,RAP1GAP,RSAD2	10 (4)	3	DL glyceraldehyde	GNG13		GAPDH,MAPK1	STAT6
Irgm1	other		1	Inhibited	biased	-2.449	1.01e-10	0.0001	Irgm1	IFI44,IFIT3,ISG15,OAS3,OASL,RSAD2	6 (1)	1	G protein alphai,IFNA4,Ifnar,IL21,IRF3,lipopolysaccharide,TICAM1,ZBTB10	IL4,PNPT1,STAT6,TRIM24			CGAS,DDX58,IFIH1,IRF1,IRF9,IRGM,ISG15,OASL,SQSTM1,TLR3,USP18
Interferon alpha	group		1	Activated	biased	2.828	1.17e-10	0.0001	Interferon alpha	IFI44,IFI6,IFIT1,IFIT3,ISG15,OAS3,RSAD2,SIGLEC1	8 (1)	1	CpG ODN 2006,IFNA2,imiquimod,IRF5,lipopolysaccharide,MAVS,poly dA-dT,poly rI:rC-RNA,ribavirin,RPS6KB2,STING1,TBK1,TLR9,tretinoin,TRIM24,VCAN	BTK,IL4,PPP4C,RNF216,tofacitinib,USP21		EIF3A,EIF4B,Ifnar,IFNL2,IL1RN,IL21,ISG15,PML,POLDIP3,PRL,SPRY4,STAT2,STAT6,TNFSF10	IL12RB1,MAPK1,MYC
mir-96	microRNA		1	Activated		2.236	1.73e-10	0.0001	mir-96	IFI44L,IFI6,IFIT1,ISG15,RSAD2	5 (1)	1		tretinoin		DDX58,IFNB1,ISG15,SP110
IFNL4	cytokine		1	Activated	biased	2	2.08e-10	0.0001	IFNL4	IFI6,IFIT1,ISG15,OASL	4 (1)	1				DDX58,IFIH1,ISG15,OASL,STAT1,STAT2
PEG-interferon alfa-2a	biologic drug		2	Activated	biased	2.449	2.29e-10	0.0001	IFNAR1,IFNAR2,PEG-interferon alfa-2a	HERC5,IFI44,ISG15,OAS3,OASL,RSAD2	6 (3)	2				IFNAR1,IFNAR2
interferon alfa-n1	biologic drug		2	Activated	biased	2.449	2.29e-10	0.0001	IFNAR1,IFNAR2,interferon alfa-n1	HERC5,IFI44,ISG15,OAS3,OASL,RSAD2	6 (3)	2				IFNAR1,IFNAR2
recombinant interferon	biologic drug		2	Activated	biased	2.449	2.29e-10	0.0001	IFNAR1,IFNAR2,recombinant interferon	HERC5,IFI44,ISG15,OAS3,OASL,RSAD2	6 (3)	2				IFNAR1,IFNAR2
pegintron	biologic drug		2	Activated	biased	2.449	2.42e-10	0.0001	IFNAR1,IFNAR2,pegintron	HERC5,IFI44,ISG15,OAS3,OASL,RSAD2	6 (3)	3				DDX58,IFNAR1,IFNAR2,ISG15,USP18
SENP3	peptidase		1	Activated	biased	2.236	2.46e-10	0.0001	SENP3	IFI44,IFIT3,ISG15,OASL,RSAD2	5 (1)	1				EIF2AK2,IRF7,ISG15,OASL,PML,SP110,STAT1,TNFSF10
stallimycin	biologic drug		1	Activated	biased	2.236	2.46e-10	0.0001	stallimycin	IFI44,IFI6,IFIT1,IFIT3,ISG15	5 (1)	1				IFIH1,IFNB1,IFNG,IRF1,IRF7,ISG15,PML,SP110,STAT1,TNFSF10
interferon beta-1b	biologic drug		2	Activated	biased	2.449	2.69e-10	0.0001	IFNAR1,IFNAR2,interferon beta-1b	HERC5,IFI44,ISG15,OAS3,OASL,RSAD2	6 (3)	2				IFNAR1,IFNAR2
mir-183	microRNA		1	Activated		2.236	4.64e-10	0.0001	mir-183	IFI44L,IFI6,IFIT1,ISG15,RSAD2	5 (1)	1	MYC	tretinoin		DDX58,IFNB1,IRF3,ISG15,SP110,STAT1
bromodeoxyuridine	chemical drug		1	Activated	biased	2.236	5.13e-10	0.0001	bromodeoxyuridine	IFI44,IFI6,IFIT1,IFIT3,ISG15	5 (1)	1				IFIH1,IFNB1,IFNG,IRF1,IRF7,ISG15,PML,SP110,STAT1,TNFSF10
IFNA1/IFNA13	cytokine		1	Activated	biased	2.236	7.46e-10	0.0001	IFNA1/IFNA13	IFI6,IFIT1,ISG15,RSAD2,SIGLEC1	5 (1)	1	imiquimod,IRF3,IRF5,JAK,lipopolysaccharide,MAVS,poly dA-dT,poly rI:rC-RNA,poly(dG-dC),STING1,TICAM1,TLR7,TLR9			EIF2AK2,IFIH1,IFN alpha receptor,IFNG,ISG15,MAPK1,SOCS1,STAT1,STAT2	IFNAR1,MYC
PARP9	enzyme		1	Activated	biased	2	8.88e-10	0.0001	PARP9	IFI44,IFIT1,IFIT3,ISG15	4 (1)	1	EIF2AK2,IFNA2,IFNB1,IFNG,lipopolysaccharide,NONO,TGM2,tretinoin,ZBTB10	GSTO1,PNPT1,RC3H1		IRF7,ISG15,SP110,STAT1	IRF1
DUSP11	phosphatase		2		biased	-1.633	9.78e-10	0.0001	DUSP11,MAP3K7	IFI44,IFIT1,IFIT3,ISG15,OASL,RSAD2	6 (2)	2					IRF7,ISG15,Map3k7,MAP3K7,USP18
miR-182-5p (and other miRNAs w/seed UUGGCAA)	mature microRNA		1	Inhibited	biased	-2.236	1.35e-09	0.0001	miR-182-5p (and other miRNAs w/seed UUGGCAA)	IFI44L,IFI6,IFIT1,ISG15,RSAD2	5 (1)	1					DDX58,IFNB1,ISG15,SP110,STAT1
TLR7	transmembrane receptor		1	Activated	biased	2.449	1.36e-09	0.0001	TLR7	IFI44L,IFIT1,IFIT3,ISG15,OAS3,RSAD2	6 (1)	1	CpG ODN 2006,Ifnar,IFNAR1,imiquimod,lipopolysaccharide,MSC,TLR3	MYC		IFN Lambda,IFN type 1,IFNA1/IFNA13,IFNA10,IFNA14,IFNA16,IFNA2,IFNA21,IFNA4,Ifna4,IFNA5,IFNA6,IFNA7,IFNA8,IFNE,IFNL2,IRF1,IRF3,IRF5,IRF7,IRF9,ISG15,SOCS1,STAT1,STAT2
interferon alfacon-1	biologic drug		2	Activated	biased	2.449	1.36e-09	0.0001	IFNAR1,IFNAR2,interferon alfacon-1,ISGF3	HERC5,IFI44,ISG15,OAS3,OASL,RSAD2	6 (4)	3				IFNAR1,IFNAR2	PARP14
PML	transcription regulator		1	Activated		2.449	1.6e-09	0.0001	PML	IFI44,IFI44L,IFIT1,IFIT3,ISG15,OAS3	6 (1)	1	bromodeoxyuridine,Ifn,IFN type 1,IFNA2,IFNB1,IFNG,IFNL1,Interferon alpha,IRF1,IRF8,lipopolysaccharide,NFATC2,NONO,SAMSN1,SASH1,SENP3,stallimycin,tretinoin	ETV6-RUNX1,IL1RN		IFIH1,IFN Beta,IRF7,ISG15,PGR,PRKCA,Retinoic acid-RAR-RXR,STAT1	BRCA1,SQSTM1
DUSP11	phosphatase		1	Inhibited	biased	-2	1.73e-09	0.0001	DUSP11	IFI44,IFIT3,ISG15,RSAD2	4 (1)	1					IRF7,ISG15,Map3k7,MAP3K7,USP18
MAVS	other		1	Activated	biased	2.236	1.85e-09	0.0001	MAVS	IFIT1,IFIT3,ISG15,OASL,RSAD2	5 (1)	1	IFIH1,PLAAT4			CGAS,EIF2AK2,IFN Beta,IFN type 1,IFNA1/IFNA13,IFNA4,IFNA6,IFNB1,IFNG,IFNL1,IFNL2,IKBKE,Interferon alpha,IRF3,IRF7,ISG15,OASL,SOCS1,STAT1,STAT2,TBK1,USP18
CD300LF	other		2	Inhibited	biased	-2.333	1.92e-09	0.0006	CD300LF,NFkB (complex),STAT6	EPHX1,HERC5,IFI44,IFI44L,IFIT3,ISG15,OAS3,OASL,RSAD2	9 (3)	2	IL4,lipopolysaccharide			STAT6	IL1RN
benzoic acid	chemical - endogenous mammalian		2	Inhibited	biased	-2.333	1.94e-09	0.0005	benzoic acid,NFkB (complex),STAT6	EPHX1,HERC5,IFI44,IFI44L,IFIT3,ISG15,OAS3,OASL,RSAD2	9 (3)	2				STAT6
IL13RA1	transmembrane receptor		2	Inhibited	biased	-2.333	2.06e-09	0.0007	IL13RA1,STAT3,STAT6	EPHX1,IFI44,IFI44L,IFIT1,IFIT3,ISG15,OAS3,OASL,RSAD2	9 (3)	2	IL4,lipopolysaccharide			STAT6
poly rI:rC-RNA	biologic drug		1	Activated	biased	2.828	2.86e-09	0.0003	poly rI:rC-RNA	IFI44,IFI44L,IFIT1,IFIT3,ISG15,OAS3,OASL,RSAD2	8 (1)	1	Ifnar			CGAS,DDX58,DUSP1,EIF2AK2,HSPA5,IFIH1,Ifn,IFN Beta,IFN Lambda,IFN type 1,IFNA1/IFNA13,IFNA2,IFNA4,Ifna4,IFNB1,IFNG,IFNL1,IFNL2,IKBKE,IL21,Interferon alpha,IRF1,IRF3,IRF5,IRF7,IRF9,ISG15,MAP3K7,MAPK1,MSR1,MYC,NLRP11,OASL,PARP14,PLAAT4,POU2AF1,SOCS1,STAT1,STAT2,STAT6,TBK1,TLR3,TNFSF10,USP18	TET2
USP36	peptidase		2	Inhibited		-2.111	3.35e-09	0.0014	AR,EZH2,MYC,USP36	EPHX1,HERC5,IFI44,IFI44L,IFI6,IFIT1,IFIT3,OASL,RAP1GAP,RPS26,RSAD2	11 (4)	3
STAT6	transcription regulator		1			-1.89	4.09e-09	0.0001	STAT6	EPHX1,IFI44,IFI44L,IFIT3,ISG15,OAS3,OASL	7 (1)	1	benzoic acid,CD300LF,IFN type 1,IFNA2,IFNAR1,IL13RA1,Interferon alpha,JAK,lipopolysaccharide,poly rI:rC-RNA	ETV6-RUNX1,IFN Beta,PLCB1,SOCS1		PRKCA,SAMSN1	EIF2AK2,FCGR2A,IFIH1,IRF1,IRF7,IRF9,Irgm1,ISG15,MAPK1,OASL,STAT1,STAT2,TH2 Cytokine
IFN alpha receptor	complex		2	Activated	biased	2.449	4.25e-09	0.0003	IFN alpha receptor,IFNAR1,IFNAR2	HERC5,IFI44,ISG15,OAS3,OASL,RSAD2	6 (3)	2	IFNA1/IFNA13
ZNF598	enzyme		1		biased	-1.732	4.36e-09	0.0001	ZNF598	HERC5,IFI44,RSAD2	3 (1)	1
BTK	kinase		1	Inhibited		-2.236	4.51e-09	0.0001	BTK	IFI44L,IFIT1,IFIT3,ISG15,OAS3	5 (1)	1	lipopolysaccharide			MAPK1,PRKCA,TLR3	IFNL2,Interferon alpha,IRF1,IRF9,ISG15,MSR1,STAT1,TLR9
MNK1/2	group		2		biased	-1.265	5.93e-09	0.0007	MKNK1,MKNK2,MNK1/2,MYC	HERC5,IFI44,IFI44L,IFI6,IFIT1,IFIT3,ISG15,OASL,RPS26,RSAD2	10 (4)	3				IFNG,IL4,MYC
CLEC12A	other		1		biased	1.732	8.71e-09	0.0002	CLEC12A	IFIT3,ISG15,RSAD2	3 (1)	1				IRF3,IRF7,ISG15,TBK1,USP18
IFNG	cytokine		1	Activated	biased	2.53	1.04e-08	0.0037	IFNG	IFI44,IFI44L,IFI6,IFIT1,IFIT3,ISG15,OAS3,OASL,RSAD2,SLC14A1	10 (1)	1	2-aminopurine,bromodeoxyuridine,CpG ODN 2006,diaminopimelic acid,IFN type 1,IFNA1/IFNA13,IFNA10,IFNA14,IFNA16,IFNA2,IFNA21,IFNA4,IFNA5,IFNA6,IFNA7,IFNA8,Ifnar,IFNAR1,IFNE,imiquimod,lipopolysaccharide,Map3k7,MAVS,mir-15,MNK1/2,NFATC2,poly dA-dT,poly rI:rC-RNA,RC3H1,ribavirin,stallimycin,TICAM1,tretinoin,TRG,VCAN	ACKR2,dexamethasone,DNASE2,fontolizumab,GAPDH,PDLIM2,SAMSN1,tofacitinib		CGAS,DDX58,EGOT,EIF4B,IFIH1,IKBKE,IRF5,IRF7,IRGM,MAPK1,MLST8,MUC1,MYC,OASL,PARP14,PARP9,PLAAT4,PML,RACK1,SP110,SPI1,SQSTM1,STING1	Ifn,PRL,SGPL1
Pif	other		2	Activated	biased	2.646	1.06e-08	0.0009	EIF2AK2,Pif,PRKCA	IFI6,IFIT1,IFIT3,ISG15,OAS3,OASL,RSAD2	7 (3)	2				EIF2AK2,PRKCA
HDAC11	transcription regulator		2	Inhibited	biased	-2.236	1.45e-08	0.0002	HDAC11,IFNAR1	IFI44,ISG15,OAS3,OASL,RSAD2	5 (2)	2					EIF2AK2,IFNAR1,ISG15
Ifn	group		1	Activated	biased	2.236	1.45e-08	0.0003	Ifn	IFIT1,ISG15,OAS3,OASL,RSAD2	5 (1)	1	CGAS,IFN Beta,IRF5,IRF9,lipopolysaccharide,poly rI:rC-RNA,STING1,TBK1,TICAM1,TLR9	IFNG,IL4,ribavirin		ISG15,JAK,OASL,PML,SOCS1
STAT2	transcription regulator		1	Activated	biased	2	1.51e-08	0.0001	STAT2	IFI6,IFIT1,IFIT3,ISG15	4 (1)	1	DDX58,DOCK8,emactuzumab,IFN Beta,IFN type 1,IFNA1/IFNA13,IFNA2,Ifnar,IFNAR1,IFNAR2,IFNB1,IFNL1,IFNL2,IFNL4,IL21,Interferon alpha,interferon beta-1a,IRF3,JAK,lipopolysaccharide,MAVS,NFATC2,NONO,poly rI:rC-RNA,PRL,SAMSN1,SASH1,TLR7,TLR9,tretinoin,ZBTB10	ACKR2,DUSP1,ETV6-RUNX1,IL12RB1,IL1RN,IL4,MAPK1,NCOR1,PNPT1,PRDM16,RC3H1,STAT6,TRIM24,USP18		ISG15
KLF7	transcription regulator		1		biased	1.732	1.52e-08	0.0001	KLF7	IFI6,IFIT1,IFIT3	3 (1)	1
lipopolysaccharide	chemical drug		1	Activated	biased	3.317	1.67e-08	0.0096	lipopolysaccharide	HERC5,IFI44,IFI44L,IFI6,IFIT1,IFIT3,ISG15,OAS3,OASL,RSAD2,SIGLEC1	11 (1)	1				AREG,BTK,CD300LF,CGAS,DDX58,DOCK8,DUSP1,EIF2AK2,HSPA5,IFIH1,Ifn,IFN Beta,IFN type 1,IFNA1/IFNA13,IFNA2,IFNA4,Ifna4,IFNB1,IFNE,IFNG,IFNL1,IFNL2,IKBKE,IL12RB1,IL13RA1,IL1RN,IL21,IL4,Interferon alpha,IRF1,IRF3,IRF5,IRF7,IRF8,IRF9,IRGM,Irgm1,ISG15,Map3k7,MAP3K7,MAPK1,MSC,MSR1,MYC,NEK7,OASL,PARP14,PARP9,PLAAT4,PML,POU2AF1,SAMSN1,SOCS1,SPI1,STAT1,STAT2,STAT6,TBK1,TGM2,TICAM1,TLR3,TLR7,TNFSF10,USP18	MKNK2,NCOA2,NR1I3,PGR,PRKCA,PRKCG,TRG
PRKCG	kinase		2	Activated	biased	2.53	2e-08	0.0028	CLOCK,NFkB (complex),PRKCG,RARA,RPS6KB2,STAT1	HERC5,IFI44,IFI44L,IFI6,IFIT1,IFIT3,ISG15,OAS3,OASL,RSAD2	10 (6)	5	JAK1/2	lipopolysaccharide,PRKCA		RPS6KB2,STAT1
TLR9	transmembrane receptor		1	Activated	biased	2.449	2.15e-08	0.0003	TLR9	IFI44L,IFIT1,IFIT3,ISG15,OAS3,RSAD2	6 (1)	1	CpG ODN 2006,IRF8	artesunic acid,BTK,RNF216,TH2 Cytokine		DUSP1,Ifn,IFN Lambda,IFN type 1,IFNA1/IFNA13,IFNA10,IFNA14,IFNA16,IFNA2,IFNA21,IFNA4,Ifna4,IFNA5,IFNA6,IFNA7,IFNA8,IFNE,IFNL1,IFNL2,Interferon alpha,IRF3,IRF5,IRF7,IRF9,ISG15,Map3k7,MYC,PRKCA,SOCS1,STAT2,TNFSF10,USP18	SGPL1
MYC	transcription regulator		1		biased	-1.667	2.41e-08	0.0008	MYC	HERC5,IFI44,IFI44L,IFI6,IFIT1,IFIT3,OASL,RPS26,RSAD2	9 (1)	1	birabresib,CC-122,ETV6-RUNX1,IFN Beta,IFNA4,IFNG,IKBKE,IL4,IRF1,IRF5,lipopolysaccharide,MNK1/2,MUC1,NFATC2,NR1I3,poly rI:rC-RNA,PRL,RACK1,TGM2,TLR9	dexamethasone,IFNA1/IFNA13,IFNB1,IKZF3,Interferon alpha,IRF8,MAPK1,PNPT1,SP110,SPI1,tofacitinib,tretinoin		CLDN7,DUSP1,GAPDH,mir-15,mir-183,MSR1,POLDIP3,urea,USP18	IFIH1,IFNA10,IFNA14,IFNA16,IFNA7,IRF7,OASL,TLR7,TNFSF10
Retinoic acid-RAR-RXR	complex		2			0.302	2.47e-08	0.0051	NFkB (complex),RARA,RARB,Retinoic acid-RAR-RXR,tretinoin	EPHX1,HERC5,IFI44,IFI44L,IFI6,IFIT1,IFIT3,ISG15,OAS3,OASL,RSAD2	11 (5)	4	PML,TRIM24			DUSP1
PPP3R1	phosphatase		2			-1.633	3.82e-08	0.0006	MAP3K7,Map3k7,PPP3R1,TAB1	IFI44,IFIT1,IFIT3,ISG15,OASL,RSAD2	6 (4)	3	NFATC2				IKZF3,Map3k7,MAP3K7
SOCS1	other		1	Inhibited	biased	-2.236	5.12e-08	0.0003	SOCS1	IFI44,IFIT1,IFIT3,ISG15,RSAD2	5 (1)	1	DOCK8,emactuzumab,Ifn,IFNA1/IFNA13,IFNA2,IL21,IL4,imiquimod,lipopolysaccharide,MAVS,NFATC2,poly rI:rC-RNA,SAMSN1,SASH1,TICAM1,TLR3,TLR7,TLR9,tretinoin	dexamethasone,filgrastim,IRF9,PRL,TRIM24		IFNL1,IFNL2	IFIH1,IL12RB1,IRGM,ISG15,JAK,MAPK1,MUC1,STAT6,TGM2
bisindolylmaleimide III	chemical - kinase inhibitor		2	Inhibited	biased	-2.236	5.12e-08	0.0004	bisindolylmaleimide III,PRKCA,RPS6KB1	IFIT1,IFIT3,ISG15,OASL,RSAD2	5 (3)	2					PRKCA
ISG15	other	0.923	1		biased	-1.732	5.22e-08	0.0001	ISG15	HERC5,IFI6,IFIT1	3 (1)	1	2'3'-cyclic guanosine monophosphate-adenosine monophosphate,ARF6,ATXN3,bromodeoxyuridine,CGAS,CLEC12A,diaminopimelic acid,DOCK8,EIF2AK2,EIF3A,EIF4B,emactuzumab,FCGR2A,FZD9,G protein alphai,HDAC4,HSPA5,IFIH1,Ifn,IFN Beta,IFN type 1,IFNA1/IFNA13,IFNA10,IFNA14,IFNA16,IFNA2,IFNA21,IFNA4,Ifna4,IFNA5,IFNA6,IFNA7,IFNA8,Ifnar,IFNAR2,IFNB1,IFNE,IFNL1,IFNL4,IL21,imiquimod,Interferon alpha,IRF1,IRF3,IRF5,IR…	2-aminopurine,ACKR2,BTK,COPA,dexamethasone,dimethyl itaconate,DNASE2,DUSP1,DUSP11,EGOT,ETV6-RUNX1,filgrastim,fontolizumab,HDAC11,IL4,IRF8,IRGM,Irgm1,MAPK1,miR-182-5p (and other miRNAs w/seed UUGGCAA),miR-199a-5p (and other miRNAs w/seed CCAGUGU),NCOR1,PGR,PNPT1,PPP4C,RACK1,RC3H1,RNASEH2B,RNF216,SOCS1,SPRY4,SQSTM1,STAT6,TBK1,tofacitinib,TREX1,TRIM24,USP21
PNPT1	enzyme		2		biased	0.707	5.67e-08	0.0061	EIF2AK2,NFkB (complex),PNPT1	HERC5,IFI44,IFI6,IFIT1,IFIT3,ISG15,OAS3,RSAD2	8 (3)	3	Ifnar,NONO,PRL				DDX58,IFIH1,IFNB1,IRF7,Irgm1,ISG15,MYC,PARP14,PARP9,STAT1,STAT2,USP18
IFNA4	cytokine		1	Activated	biased	2	6.06e-08	0.0001	IFNA4	IFIT1,ISG15,OASL,RSAD2	4 (1)	1	CGAS,CpG ODN 2006,IFNB1,IKBKE,IRF1,IRF3,IRF5,IRF7,IRF8,lipopolysaccharide,MAVS,poly rI:rC-RNA,STING1,TBK1,TICAM1,TLR3,TLR7,TLR9	dexamethasone,RNF216,tretinoin		IFIH1,IFNG,IL4,Irgm1,ISG15,MAPK1,MYC,OASL,STAT1,USP18
TICAM1	other		1	Activated	biased	2.236	6.41e-08	0.0002	TICAM1	IFIT1,IFIT3,ISG15,OASL,RSAD2	5 (1)	1	IL4,lipopolysaccharide	RNF216		DDX58,Ifn,IFN Beta,IFN type 1,IFNA1/IFNA13,IFNA2,IFNA4,IFNB1,IFNG,IFNL1,IKBKE,IRF1,IRF3,IRF7,IRGM,Irgm1,ISG15,MAP3K7,OASL,SOCS1,TBK1,TNFSF10	STAT1
ziritaxestat	chemical drug		1	Inhibited		-2	7.13e-08	0.0001	ziritaxestat	IFIT1,IFIT3,OAS3,OASL	4 (1)	1					OASL,TNFSF10,USP18
emactuzumab	biologic drug		1		biased	1.732	7.17e-08	0.0001	emactuzumab	IFIT1,IFIT3,ISG15	3 (1)	1				IRF9,ISG15,SOCS1,STAT1,STAT2
RAR ligand-RARα-Retinoic acid-RXRα	complex		2			0.632	8.04e-08	0.0095	RAR ligand-RARα-Retinoic acid-RXRα,RARA,tretinoin	EPHX1,IFI44,IFI44L,IFI6,IFIT1,IFIT3,ISG15,OAS3,OASL,RSAD2	10 (3)	2
STAT1	transcription regulator		1	Activated	biased	2.449	8.92e-08	0.0006	STAT1	IFI6,IFIT1,IFIT3,ISG15,OASL,RSAD2	6 (1)	1	2'3'-cyclic guanosine monophosphate-adenosine monophosphate,aphidicolin,ATXN3,BRCA1,bromodeoxyuridine,CGAS,CpG ODN 2006,DDX58,DOCK8,emactuzumab,FCGR2A,FZD9,GAB3,HDAC4,IFN Beta,IFN type 1,IFNA1/IFNA13,IFNA10,IFNA14,IFNA16,IFNA2,IFNA21,IFNA4,IFNA5,IFNA6,IFNA7,IFNA8,Ifnar,IFNAR1,IFNAR2,IFNE,IFNL1,IFNL2,IFNL4,IKBKE,IL21,imiquimod,interferon beta-1a,IRF3,JAK,JAK1/2,lipopolysaccharide,MAVS,mir-183,NFAT…	ACKR2,BICD2,BTK,CNOT7,dexamethasone,DUSP1,ETV6-RUNX1,filgrastim,GAPDH,GSTO1,IL12RB1,miR-182-5p (and other miRNAs w/seed UUGGCAA),MSR1,PDLIM2,PGR,PNPT1,PRDM16,RC3H1,RUBCN,STAT6,TICAM1,tofacitinib,TRIM24		IFIH1,ISG15,OASL
DUSP1	phosphatase		1	Inhibited	biased	-2.236	1.01e-07	0.0008	DUSP1	IFI44,IFIT1,ISG15,OASL,RSAD2	5 (1)	1	dexamethasone,IFN Beta,lipopolysaccharide,MYC,oblimersen,poly rI:rC-RNA,prexasertib,Retinoic acid-RAR-RXR,TLR3,TLR9,tretinoin	GAPDH,NCOR1		IRF1,PGR	EIF2AK2,IFIH1,IFNB1,IL1RN,IRF7,IRF8,IRF9,ISG15,OASL,STAT1,STAT2,TREX1,USP18
VCAN	other		1	Activated		2.236	1.53e-07	0.0003	VCAN	IFI44,IFI44L,IFI6,IFIT1,OAS3	5 (1)	1	BRCA1,PGR	dexamethasone		IFNG,Interferon alpha,IRF8,PARP14,STAT1	IL1RN
PPARγ ligand-PPARγ-Retinoic acid-RARα	complex		2			0.632	1.58e-07	0.0132	PPARG,PPARγ ligand-PPARγ-Retinoic acid-RARα,RARA,tretinoin	EPHX1,IFI44,IFI44L,IFI6,IFIT1,IFIT3,ISG15,OAS3,OASL,RSAD2	10 (4)	3
puromycin	chemical - endogenous non-mammalian		2		biased	1.342	1.67e-07	0.0011	MAP3K7,puromycin,RPS6KB1	IFI44,IFIT1,IFIT3,ISG15,OASL	5 (3)	2				HSPA5,MAP3K7
IL21	cytokine		1	Activated	biased	2.236	1.77e-07	0.001	IL21	IFIT1,IFIT3,ISG15,OASL,RSAD2	5 (1)	1	IFN Beta,IL12RB1,Interferon alpha,lipopolysaccharide,poly rI:rC-RNA,TRIM24	dexamethasone,SPI1,TBK1		EIF2AK2,IRF5,IRF7,Irgm1,ISG15,JAK,OASL,SOCS1,STAT1,STAT2,USP18	IL4
artesunic acid	chemical drug		2		biased	0.632	2.67e-07	0.0136	artesunic acid,IL4,NFkB (complex),NFKBIA,NR1I3	EPHX1,HERC5,IFI44,IFI44L,IFI6,IFIT1,IFIT3,OAS3,OASL,RSAD2	10 (5)	4					IL4,NR1I3,TLR9
SASH1	other		1	Activated	biased	2	2.75e-07	0.0002	SASH1	IFIT3,ISG15,OASL,RSAD2	4 (1)	1				IFNB1,IRF1,IRF7,IRGM,ISG15,OASL,PML,SOCS1,STAT1,STAT2,TLR3
midodrine	chemical drug		3	Inhibited		-3	2.83e-07	0.0154	ADRA1A,ADRA1B,ADRA1D,CYP2D6,midodrine,NFkB (complex),REN,STAT3,tamoxifen,TGM2	EPHX1,HERC5,IFI6,IFIT1,IFIT3,ISG15,OAS3,OASL,RSAD2	9 (10)	4
MAP3K7	kinase		1		biased	1	2.91e-07	0.0006	MAP3K7	IFI44,IFIT1,IFIT3,OASL	4 (1)	1	lipopolysaccharide,poly rI:rC-RNA,PRKCA,puromycin,TICAM1	DUSP11,PPP3R1		DDX58,IFN Beta,IRF1,IRF3,MAPK1,OASL	IRF7
dexamethasone	chemical drug		1	Inhibited		-2.53	4.88e-07	0.0221	dexamethasone	HERC5,IFI44,IFI6,IFIT1,IFIT3,ISG15,OAS3,OASL,RSAD2,SLC14A1	10 (1)	1				BRCA1,DUSP1,GAPDH,IFNAR2,IFNB1,IL12RB1,IRF8,MAPK1,MEF2A,MSR1,MUC1,NCOA2,NEK7,NR1I3,POU2AF1,PRKCA,SAMSN1,TGM2	AREG,COPA,DDX58,G protein alphai,HSPA5,IFNA4,IFNG,IFNL1,IL1RN,IL21,IL4,IRF1,IRF3,IRF5,IRF7,IRF9,ISG15,Map3k7,MYC,OASL,PARP14,PGR,PLAAT4,PRL,SOCS1,SPI1,SQSTM1,STAT1,TBK1,TH2 Cytokine,TLR3,TNFSF10,TREX1,VCAN,ZNF395
IFNB1	cytokine		1	Activated	biased	2.236	5.63e-07	0.0019	IFNB1	HERC5,IFI6,IFIT1,IFIT3,ISG15	5 (1)	1	2'3'-cyclic guanosine monophosphate-adenosine monophosphate,ARF6,bromodeoxyuridine,CGAS,CpG ODN 2006,dexamethasone,DOCK8,IFNA2,Ifnar,IKBKE,imiquimod,IRF5,IRF8,KPNA2,lipopolysaccharide,Map3k7,MAVS,MEF2A,mir-15,mir-183,mir-96,NFATC2,poly dA-dT,poly rI:rC-RNA,poly(dG-dC),PRKCA,RPS6KB2,SAMSN1,SASH1,stallimycin,STING1,TBK1,TICAM1,TRIM24,ZBTB10	2-aminopurine,DNASE2,DUSP1,ETV6-RUNX1,GAPDH,miR-182-5p (and other miRNAs w/seed UUGGCAA),NCOA2,NCOR1,NLRP11,OASL,phenethyl isothiocyanate,PNPT1,PPP4C,RACK1,RNF216,SQSTM1,TREX1,USP21		IFNA4,ISG15,MAPK1,PARP9,PML,PRL,STAT2	MYC
tretinoin	chemical - endogenous mammalian		1		biased	1	5.97e-07	0.0252	tretinoin	EPHX1,IFI44,IFI44L,IFI6,IFIT1,IFIT3,ISG15,OAS3,OASL	9 (1)	1				ACKR2,AREG,BRCA1,DDX58,DUSP1,EIF2AK2,HOXA1,IFIH1,IFNG,Interferon alpha,IRF1,IRF8,IRF9,ISG15,mir-15,NCOA2,OASL,PARP14,PARP9,PLAAT4,PML,PRKCA,PRL,SOCS1,SP110,SPI1,STAT1,STAT2,TGM2,TNFSF10,USP18	EIF4B,IFNA4,MAPK1,mir-183,mir-96,MSC,MYC,PGR
TLR3	transmembrane receptor		1	Activated	biased	2.236	6.03e-07	0.0011	TLR3	IFIT1,IFIT3,ISG15,OASL,RSAD2	5 (1)	1	BTK,DDX58,DOCK8,Ifnar,IFNAR1,IFNAR2,IRF8,lipopolysaccharide,Map3k7,NFATC2,NONO,poly rI:rC-RNA,SAMSN1,SASH1	dexamethasone,ETV6-RUNX1,IRGM,Irgm1,MAPK1		DUSP1,IFIH1,IFN Lambda,IFN type 1,IFNA10,IFNA14,IFNA16,IFNA21,IFNA4,Ifna4,IFNA5,IFNA6,IFNA7,IFNA8,IFNL1,IFNL2,IKBKE,IL4,IRF5,IRF7,ISG15,OASL,SOCS1,STAT1,TLR7,USP18	TH2 Cytokine
EIF2AK2	kinase		1	Activated	biased	2	6.24e-07	0.0005	EIF2AK2	IFI6,IFIT1,ISG15,OAS3	4 (1)	1	IFNA1/IFNA13,IFNA2,Ifnar,IFNAR1,IFNL1,IL21,JAK,JAK1/2,lipopolysaccharide,MAVS,NONO,Pif,poly rI:rC-RNA,PRL,ribavirin,SENP3,TNFSF10,tretinoin	2-aminopurine,ACKR2,DUSP1,GAPDH,HDAC11,IL4,MAPK1,STAT6		EGOT,ISG15,PARP9,USP18
PRKCA	kinase		1	Activated	biased	2	6.24e-07	0.001	PRKCA	IFIT1,IFIT3,OASL,RSAD2	4 (1)	1	BTK,dexamethasone,IL4,Pif,PML,PRL,STAT6,TGM2,TLR9,tretinoin	bisindolylmaleimide III,IFN Beta,lipopolysaccharide,oblimersen,SP110		DDX58,DOCK8,IFN type 1,IFNB1,IRF3,MAP3K7,MAPK1,OASL,PGR,RPS6KB2	PRKCG,SPI1
TGM2	enzyme		1	Activated	biased	2.236	6.91e-07	0.0004	TGM2	IFI6,IFIT1,IFIT3,OAS3,OASL	5 (1)	1	dexamethasone,IFNA2,IL4,lipopolysaccharide,tretinoin	SOCS1		IRF9,MYC,OASL,PARP14,PARP9,PLAAT4,PRKCA,SP110,STAT1
SAMSN1	other		1	Activated	biased	2	7.48e-07	0.0006	SAMSN1	IFIT3,ISG15,OASL,RSAD2	4 (1)	1	dexamethasone,filgrastim,IL4,lipopolysaccharide,STAT6			IFNB1,IRF1,IRF7,IRGM,ISG15,OASL,PML,SOCS1,STAT1,STAT2,TLR3	IFNG
IFNAR1	transmembrane receptor		1	Activated	biased	2	8.52e-07	0.0013	IFNAR1	IFI44,OAS3,OASL,RSAD2	4 (1)	1	BRCA1,IFNA2,interferon alfa-n1,interferon alfacon-1,interferon beta-1a,interferon beta-1b,PEG-interferon alfa-2a,pegintron,recombinant interferon	ETV6-RUNX1,HDAC11,IFNA1/IFNA13,IL4,SP110		CGAS,EIF2AK2,Ifna4,IFNG,IRF1,IRF7,OASL,STAT1,STAT2,STAT6,TLR3,TLR7
2-aminopurine	chemical reagent		1		biased	-1.732	8.74e-07	0.0003	2-aminopurine	IFI6,IFIT1,ISG15	3 (1)	1				IFNG	DDX58,EIF2AK2,IFNB1,ISG15
Ifnar	group		1	Activated	biased	2	9.27e-07	0.0018	Ifnar	IFIT3,ISG15,OASL,RSAD2	4 (1)	1	IFN Beta,Interferon alpha	ETV6-RUNX1		DDX58,EIF2AK2,IFIH1,IFNB1,IFNG,IRF1,IRF7,IRF8,IRF9,Irgm1,ISG15,OASL,PNPT1,poly rI:rC-RNA,STAT1,STAT2,TLR3,TLR7,TNFSF10,USP18
TRIM24	transcription regulator		1	Inhibited	biased	-2	1.05e-06	0.0004	TRIM24	IFI44,IFIT3,ISG15,OASL	4 (1)	1		PDLIM2		Ifna4,IFNB1,IL21,IL4,Interferon alpha,Retinoic acid-RAR-RXR	DDX58,IFIH1,IRF1,IRF7,IRF9,IRGM,Irgm1,ISG15,OASL,SOCS1,STAT1,STAT2,USP18
DDR1	kinase		2	Activated		2.828	1.07e-06	0.0352	DDR1,NFkB (complex),RARA,STAT3	HERC5,IFI44,IFI44L,IFIT1,IFIT3,ISG15,OASL,RSAD2	8 (4)	3		miR-199a-5p (and other miRNAs w/seed CCAGUGU)
trans-stilbene oxide	chemical reagent		3			-1	1.18e-06	0.0002	GST,GSTO1,trans-stilbene oxide	EPHX1,IFI6,IFIT1,OAS3	4 (3)	2
dimethyl itaconate	chemical reagent		1			-1.732	1.41e-06	0.0008	dimethyl itaconate	IFIT3,ISG15,RSAD2	3 (1)	1					IRF1,ISG15
ETV6-RUNX1	fusion gene/product		1	Inhibited	biased	-2.236	1.82e-06	0.0015	ETV6-RUNX1	IFI6,IFIT1,IFIT3,ISG15,RSAD2	5 (1)	1				MYC	IFIH1,Ifnar,IFNAR1,IFNAR2,IFNB1,IRF1,IRF3,IRF5,IRF7,IRF8,IRF9,ISG15,MKNK2,PML,STAT1,STAT2,STAT6,TBK1,TLR3,TNFSF10,TREX1
LMK-235	chemical reagent		1		biased	-1.414	1.83e-06	0.0004	LMK-235	IFIT1,IFIT3	2 (1)	1
TH2 Cytokine	group		2	Inhibited	biased	-2.333	2.39e-06	0.0339	IL4,IL5,IL6,NOS2,TH2 Cytokine	IFI44,IFI44L,IFIT1,IFIT3,ISG15,OAS3,OASL,RAP1GAP,SLC14A1	9 (5)	4		dexamethasone,NFATC2,STAT6,TLR3			TLR9
POU2AF1	transcription regulator		1		biased	1.732	3.92e-06	0.0013	POU2AF1	IFI44,IFI44L,IFIT3	3 (1)	1	dexamethasone,IL4,imiquimod,lipopolysaccharide,poly rI:rC-RNA
SP110	transcription regulator		1	Inhibited		-2	4.31e-06	0.0015	SP110	IFI6,IFIT1,IFIT3,OAS3	4 (1)	1	bromodeoxyuridine,IFNA2,IFNG,IFNL1,IRF1,IRF5,mir-183,mir-96,NONO,PARP9,PRL,SENP3,SPI1,stallimycin,TGM2,tretinoin	MAPK1,miR-182-5p (and other miRNAs w/seed UUGGCAA)		NFATC2	IFIH1,IFNAR1,IRF9,MYC,PRKCA,SQSTM1
sincalide	biologic drug		2	Inhibited		-2.449	4.76e-06	0.0318	PRKAA2,sincalide,STAT3	IFI44,IFIT1,IFIT3,ISG15,OASL,RSAD2	6 (3)	2
IFN type 1	group		1		biased	1.732	5.66e-06	0.0007	IFN type 1	IFIT1,ISG15,OASL	3 (1)	1	CGAS,IFN Beta,IKBKE,imiquimod,IRF3,IRF5,IRF7,IRF8,lipopolysaccharide,MAVS,poly dA-dT,poly rI:rC-RNA,PRKCA,STING1,TBK1,TICAM1,TLR3,TLR7,TLR9	DNASE2,SQSTM1,TREX1		IFNG,ISG15,OASL,PML,STAT1,STAT2,STAT6
ZBTB10	other		1	Activated	biased	2	5.8e-06	0.0025	ZBTB10	IFIT1,IFIT3,ISG15,OASL	4 (1)	1				DDX58,IFIH1,IFNB1,IL1RN,IRF1,IRGM,Irgm1,ISG15,OASL,PARP9,STAT2,STING1
KPNA2	other		1		biased	1.414	6.1e-06	0.0005	KPNA2	IFIT1,ISG15	2 (1)	1				IFNB1,ISG15
IL4	cytokine		1	Inhibited	biased	-2.646	6.48e-06	0.0203	IL4	IFI44,IFI44L,IFIT1,IFIT3,ISG15,OAS3,OASL	7 (1)	1	IFNA2,IFNA4,IFNE,lipopolysaccharide,MNK1/2,RC3H1,TLR3,TRIM24	artesunic acid,dexamethasone,IL12RB1,IL21,IRF5,liquiritigenin,ribavirin,SPI1		AREG,CD300LF,IKZF3,IL13RA1,IL1RN,IRF9,JAK,MAPK1,MSR1,MUC1,MYC,POU2AF1,PRKCA,SAMSN1,SOCS1,SQSTM1,TGM2,TICAM1	EIF2AK2,FCGR2A,IFIH1,Ifn,IFNAR1,IFNAR2,Interferon alpha,IRF7,Irgm1,ISG15,OASL,STAT2,USP18
PNPT1	enzyme		1		biased	-1.732	6.92e-06	0.0004	PNPT1	IFI44,IFIT3,ISG15	3 (1)	1	Ifnar,NONO,PRL				DDX58,IFIH1,IFNB1,IRF7,Irgm1,ISG15,MYC,PARP14,PARP9,STAT1,STAT2,USP18
CITCO	chemical reagent		3		biased	-0.816	8.13e-06	0.0193	aflatoxin B1,CITCO,clopidogrel,CYP2B6,NCOA2,NR1I3	EPHX1,IFIT1,ISG15,OAS3,OASL,RAP1GAP	6 (6)	4				NR1I3
NSD2	enzyme		2	Inhibited		-2.449	9.1e-06	0.0425	EZH2,NSD2,STAT3	IFIT1,IFIT3,ISG15,OASL,RAP1GAP,RSAD2	6 (3)	2				STAT1
ZNF395	transcription regulator		1		biased	1.414	9.14e-06	0.0005	ZNF395	IFI44,IFIT1	2 (1)	1		dexamethasone,filgrastim
NFATC2	transcription regulator		1	Activated	biased	2	1.01e-05	0.0079	NFATC2	IFIT3,ISG15,OASL,RSAD2	4 (1)	1	Map3k7,SP110	USP18		IFNB1,IFNG,IRF1,IRF7,IRGM,ISG15,MYC,OASL,PML,PPP3R1,SOCS1,STAT1,STAT2,TLR3	TH2 Cytokine
FCGR2A	transmembrane receptor		1		biased	1.732	1.05e-05	0.0007	FCGR2A	IFIT3,ISG15,OAS3	3 (1)	1	G protein alphai	IL4,STAT6		IFNA2,IRF7,ISG15,MAPK1,STAT1,USP18
MSC	transcription regulator		1		biased	1.732	1.11e-05	0.0006	MSC	IFI44,IFI44L,IFIT1	3 (1)	1	lipopolysaccharide	tretinoin		IRF7,TLR7
NCOR1	transcription regulator		1		biased	-1.732	1.11e-05	0.0031	NCOR1	IFIT3,ISG15,OAS3	3 (1)	1					DDX58,DUSP1,IFNB1,IRF7,ISG15,PGR,STAT2
poly(dG-dC)	chemical reagent		1		biased	1.414	1.28e-05	0.0003	poly(dG-dC)	ISG15,RSAD2	2 (1)	1				IFNA1/IFNA13,IFNB1,ISG15,STAT1
ATXN3	peptidase		1		biased	1.414	1.7e-05	0.0018	ATXN3	IFIT1,ISG15	2 (1)	1				ISG15,STAT1
COPA	transporter		1		biased	-1.414	1.7e-05	0.0002	COPA	ISG15,RSAD2	2 (1)	1		dexamethasone			IFN Beta,ISG15
Duxbl1	other		1		biased	1.414	1.7e-05	0.001	Duxbl1	OAS3,OASL	2 (1)	1				OASL
ACTN2	transcription regulator		2			0	1.75e-05	0.031	ACTN2,AR,ESR1,NCOA2	EPHX1,IFI44,IFI44L,IFI6,ISG15,OAS3,OASL,RSAD2	8 (4)	3				NCOA2
GSTO1	enzyme		1		biased	-1.732	1.85e-05	0.0009	GSTO1	IFI6,IFIT1,OAS3	3 (1)	1		NCOA2			AREG,DDX58,IRF9,PARP9,STAT1
DOCK8	other		1		biased	1.732	2.12e-05	0.0045	DOCK8	IFIT3,ISG15,RSAD2	3 (1)	1	lipopolysaccharide,PRKCA			IFNB1,IRF1,IRF7,IRGM,ISG15,SOCS1,STAT1,STAT2,TLR3
MEF2A	transcription regulator		1		biased	1.732	2.51e-05	0.0036	MEF2A	IFI44,IFIT3,RSAD2	3 (1)	1	dexamethasone,filgrastim			IFNB1,IRF1,IRF7
G protein alphai	group		1		biased	1.732	2.73e-05	0.0064	G protein alphai	IFIT3,ISG15,RSAD2	3 (1)	1		dexamethasone		DDX58,FCGR2A,IFIH1,IRGM,Irgm1,ISG15,MAPK1,USP18
androstenol	chemical reagent		2			1	3.02e-05	0.0119	androstenol,NCOA2,NR1I3	EPHX1,ISG15,OAS3,OASL	4 (3)	2				NCOA2	NR1I3
RNF216	enzyme		1		biased	-1.414	3.34e-05	0.0012	RNF216	IFIT1,ISG15	2 (1)	1					IFNA4,IFNB1,Interferon alpha,IRF3,ISG15,TICAM1,TLR9
NR1I3	ligand-dependent nuclear receptor		2			-1	3.44e-05	0.0136	NCOA2,NR1I3	EPHX1,ISG15,OAS3,OASL	4 (2)	2	CITCO,dexamethasone,uranyl nitrate	androstenol,artesunic acid,lipopolysaccharide		MYC	NCOA2
IKBKE	kinase		1		biased	1.732	4.43e-05	0.0064	IKBKE	IFIT1,IFIT3,RSAD2	3 (1)	1	DDX58,IFNG,imiquimod,lipopolysaccharide,MAVS,NONO,PLAAT4,poly rI:rC-RNA,salmonella minnesota R595 lipopolysaccharides,SGPL1,TICAM1,TLR3			IFN Beta,IFN type 1,IFNA4,IFNB1,IFNL1,IFNL2,IRF3,IRF5,IRF7,MYC,STAT1,TBK1
2'3'-cyclic guanosine monophosphate-adenosine monophosphate	chemical - endogenous mammalian		1		biased	1.414	4.74e-05	0.0017	2'3'-cyclic guanosine monophosphate-adenosine monophosphate	ISG15,RSAD2	2 (1)	1		OASL		IFN Beta,IFNB1,IRF3,ISG15,STAT1,STING1,TBK1
IFNA10	cytokine		1		biased	1.414	4.74e-05	0.0026	IFNA10	IFIT1,ISG15	2 (1)	1	CpG ODN 2006,IRF3,IRF7,TLR3,TLR7,TLR9	MYC		IFIH1,IFNG,ISG15,PLAAT4,STAT1
IFNA14	cytokine		1		biased	1.414	4.74e-05	0.0026	IFNA14	IFIT1,ISG15	2 (1)	1	CpG ODN 2006,IRF3,IRF7,TLR3,TLR7,TLR9	MYC		IFIH1,IFNG,ISG15,PLAAT4,STAT1
IFNA21	cytokine		1		biased	1.414	4.74e-05	0.0026	IFNA21	IFIT1,ISG15	2 (1)	1	IRF3,IRF7,TLR3,TLR7,TLR9			IFIH1,IFNG,ISG15,PLAAT4,STAT1
IFNA5	cytokine		1		biased	1.414	4.74e-05	0.0026	IFNA5	IFIT1,ISG15	2 (1)	1	imiquimod,IRF3,IRF7,TLR3,TLR7,TLR9			IFIH1,IFNG,ISG15,MAPK1,PLAAT4,STAT1
IFNA6	cytokine		1		biased	1.414	4.74e-05	0.0026	IFNA6	IFIT1,ISG15	2 (1)	1	imiquimod,IRF3,IRF7,MAVS,TLR3,TLR7,TLR9			IFIH1,IFNG,ISG15,MAPK1,PLAAT4,STAT1
IFNA7	cytokine		1		biased	1.414	4.74e-05	0.0026	IFNA7	IFIT1,ISG15	2 (1)	1	CpG ODN 2006,IRF3,IRF7,TLR3,TLR7,TLR9	MYC		IFIH1,IFNG,ISG15,PLAAT4,STAT1
imiquimod	chemical drug		1		biased	1.732	5.24e-05	0.0074	imiquimod	ISG15,OASL,RSAD2	3 (1)	1				IFN Beta,IFN type 1,IFNA1/IFNA13,IFNA2,IFNA5,IFNA6,IFNA8,IFNB1,IFNG,IKBKE,IL1RN,Interferon alpha,IRF3,IRF7,ISG15,OASL,POU2AF1,SOCS1,STAT1,TBK1,TLR7,TNFSF10
PDLIM2	other		1			1.732	5.41e-05	0.001	PDLIM2	IFI44,IFIT3,OAS3	3 (1)	1		birabresib		IRF1,IRF3,IRF5,IRF7	IFNG,STAT1,TRIM24
IFNA16	cytokine		1		biased	1.414	5.52e-05	0.0031	IFNA16	IFIT1,ISG15	2 (1)	1	CpG ODN 2006,IRF3,IRF7,TLR3,TLR7,TLR9	MYC		IFIH1,IFNG,ISG15,PLAAT4,STAT1
IFNA8	cytokine		1		biased	1.414	5.52e-05	0.0031	IFNA8	IFIT1,ISG15	2 (1)	1	imiquimod,IRF3,IRF7,TLR3,TLR7,TLR9			IFIH1,IFNG,ISG15,PLAAT4,STAT1
IFNL2	other		1		biased	1.414	5.52e-05	0.0041	IFNL2	IFIT1,RSAD2	2 (1)	1	DDX58,IKBKE,Interferon alpha,IRF3,lipopolysaccharide,MAVS,PAF1,PLAAT4,poly rI:rC-RNA,SOCS1,TLR3,TLR7,TLR9	BTK		STAT1,STAT2
TNFSF10	cytokine		1			1.732	5.95e-05	0.0126	TNFSF10	IFI6,IFIT1,ISG15	3 (1)	1	bromodeoxyuridine,CpG ODN 2006,DDX58,IFN Beta,IFNA2,Ifnar,imiquimod,Interferon alpha,IRF1,IRF3,IRF7,lipopolysaccharide,NONO,poly rI:rC-RNA,SENP3,SPI1,stallimycin,TICAM1,TLR9,tretinoin	dexamethasone,DNASE2,ETV6-RUNX1,MYC,USP18,ziritaxestat		EIF2AK2,ISG15
MSR1	transmembrane receptor		1			1.414	7.28e-05	0.0014	MSR1	IFIT1,ISG15	2 (1)	1	dexamethasone,IL4,IRF8,lipopolysaccharide,MYC,poly rI:rC-RNA	BTK		ISG15,PGR	STAT1
tofacitinib	chemical drug		1		biased	-1.414	7.28e-05	0.0009	tofacitinib	IFIT3,ISG15	2 (1)	1					IFN Beta,IFNG,Interferon alpha,ISG15,JAK,MYC,STAT1
FZD9	G-protein coupled receptor		1		biased	1.414	8.24e-05	0.0034	FZD9	IFI44,ISG15	2 (1)	1				IRF7,ISG15,SPRY4,STAT1
fontolizumab	biologic drug		1		biased	-1.414	8.24e-05	0.0038	fontolizumab	ISG15,RSAD2	2 (1)	1					IFNG,ISG15
IRF8	transcription regulator		1		biased	-0.577	0.000113	0.0159	IRF8	IFI44L,IFIT3,ISG15	3 (1)	1	DDX58,dexamethasone,Ifnar,IRF7,lipopolysaccharide,salmonella minnesota R595 lipopolysaccharides,tretinoin,VCAN	DUSP1,ETV6-RUNX1,IRF9,SQSTM1		IFN Beta,IFN type 1,Ifna4,IFNA4,IFNB1,IFNE,MSR1,PML,TLR3,TLR9	IFNA2,ISG15,MYC
salmonella minnesota R595 lipopolysaccharides	chemical - endogenous non-mammalian		1		biased	1.732	0.000113	0.0114	salmonella minnesota R595 lipopolysaccharides	ISG15,OASL,RSAD2	3 (1)	1				IKBKE,IRF1,IRF8,ISG15,OASL
DNASE2	enzyme		1		biased	-1.414	0.000115	0.0024	DNASE2	ISG15,OAS3	2 (1)	1					IFN type 1,IFNB1,IFNG,IRF7,ISG15,TNFSF10
PLAAT4	enzyme		1		biased	1.414	0.000127	0.0064	PLAAT4	IFIT1,ISG15	2 (1)	1	IFNA10,IFNA14,IFNA16,IFNA2,IFNA21,IFNA5,IFNA6,IFNA7,IFNA8,IFNE,IFNG,lipopolysaccharide,poly rI:rC-RNA,TGM2,tretinoin	dexamethasone		IFN Beta,IFNL2,IKBKE,IRF3,IRF7,ISG15,MAVS,TBK1
aphidicolin	chemical toxicant		1		biased	1.414	0.000127	0.0058	aphidicolin	IFI44L,IFIT1	2 (1)	1				BRCA1,STAT1
phenethyl isothiocyanate	chemical drug		1			-1.414	0.00014	0.0047	phenethyl isothiocyanate	IFIT1,IFIT3	2 (1)	1					IFNB1,IRF3
4-hydroxy-all-trans-retinoic acid	chemical - endogenous mammalian		2			-1	0.000153	0.0206	4-hydroxy-all-trans-retinoic acid,RARA,RARB	IFI44,IFI44L,IFIT1,RSAD2	4 (3)	2
beta-apo-14'-carotenal	chemical - endogenous mammalian		2			1	0.000153	0.0206	beta-apo-14'-carotenal,RARA,RARB	IFI44,IFI44L,IFIT1,RSAD2	4 (3)	2
18-hydroxy-retinoic acid	chemical - endogenous mammalian		2			-1	0.000154	0.0209	18-hydroxy-retinoic acid,RARA,RARB	IFI44,IFI44L,IFIT1,RSAD2	4 (3)	2
all-trans-4-Oxo-retinoic acid	chemical - endogenous mammalian		2			-1	0.000154	0.0209	all-trans-4-Oxo-retinoic acid,RARA,RARB	IFI44,IFI44L,IFIT1,RSAD2	4 (3)	2
IFNAR2	transmembrane receptor		1		biased	1.414	0.000167	0.0059	IFNAR2	HERC5,ISG15	2 (1)	1	dexamethasone,IFNA2,interferon alfa-n1,interferon alfacon-1,interferon beta-1a,interferon beta-1b,PEG-interferon alfa-2a,pegintron,recombinant interferon	ETV6-RUNX1,IFN Beta,IL4		DDX58,IFIH1,ISG15,STAT1,STAT2,TLR3,USP18
poly dA-dT	chemical reagent		1		biased	1.414	0.000167	0.0039	poly dA-dT	ISG15,RSAD2	2 (1)	1				CGAS,IFN Beta,IFN type 1,IFNA1/IFNA13,Ifna4,IFNB1,IFNG,Interferon alpha,IRF3,ISG15,STAT1
ADRB	group		1		biased	-1.732	0.000182	0.0168	ADRB	IFIT3,OASL,RSAD2	3 (1)	1				MAPK1	OASL,SQSTM1
BRCA1	transcription regulator		1		biased	1.732	0.00019	0.0252	BRCA1	IFI6,IFIT1,IFIT3	3 (1)	1	aphidicolin,dexamethasone,PRL,tretinoin	PML		IFN Beta,IFNAR1,IRF7,STAT1,VCAN	AREG,DDX58,PGR
NCOA2	transcription regulator		1		biased	1.732	0.00019	0.0221	NCOA2	ISG15,OAS3,OASL	3 (1)	1	ACTN2,androstenol,dexamethasone,MAPK1,tretinoin	lipopolysaccharide,NR1I3		IRF1,IRF7,ISG15,OASL,PGR	GSTO1,IFNB1
SGPL1	enzyme		1			1.414	0.000196	0.0074	SGPL1	IFIT1,ISG15	2 (1)	1		IFNG,TLR9		DDX58,HSPA5,IFN Beta,IKBKE,IRF3,ISG15,MAPK1,STAT1
USP18	peptidase		1		biased	-1.414	0.000262	0.0119	USP18	IFI6,ISG15	2 (1)	1	CGAS,CLEC12A,DDX58,EIF2AK2,FCGR2A,G protein alphai,IFN Beta,IFNA2,IFNA4,Ifnar,IFNAR2,IFNE,IFNL1,IL21,IRF3,lipopolysaccharide,MAVS,MYC,NONO,pegintron,poly rI:rC-RNA,PRL,ribavirin,SPI1,STING1,TLR3,TLR9,tretinoin	ACKR2,birabresib,DUSP1,DUSP11,IL1RN,IL4,IRGM,Irgm1,MAPK1,NGLY1,PNPT1,TREX1,TRIM24,ziritaxestat			IRF1,IRF9,Map3k7,NFATC2,STAT2,TNFSF10
IRF9	transcription regulator		1			1.414	0.000318	0.0196	IRF9	IFIT1,IFIT3	2 (1)	1	CpG ODN 2006,emactuzumab,IFNA2,Ifnar,IFNL1,IL4,lipopolysaccharide,poly rI:rC-RNA,PRL,TGM2,TLR7,TLR9,tretinoin	BTK,dexamethasone,DUSP1,ETV6-RUNX1,GSTO1,IL1RN,Irgm1,MAPK1,RC3H1,SP110,STAT6,TRIM24,USP18		Ifn,Ifna4,IRF5	IRF8,SOCS1
PRDM16	transcription regulator		1			-1.414	0.000318	0.0158	PRDM16	IFI44,OAS3	2 (1)	1					IRF7,STAT1,STAT2
GAPDH	enzyme		1		biased	-1.414	0.000378	0.011	GAPDH	IFI6,OAS3	2 (1)	1	dexamethasone,filgrastim,MYC,PLCB1				DUSP1,EIF2AK2,IFNB1,IFNG,STAT1
IFNE	cytokine		1		biased	1.414	0.000468	0.0143	IFNE	HERC5,ISG15	2 (1)	1	IRF3,IRF7,IRF8,lipopolysaccharide,TLR7,TLR9	IRGM		IFIH1,IFNG,IL4,ISG15,JAK,PLAAT4,STAT1,USP18
laminaran	chemical drug		1		biased	1.414	0.000468	0.0142	laminaran	IFI44L,RSAD2	2 (1)	1
IFIH1	enzyme		1		biased	1.414	0.000541	0.0173	IFIH1	IFIT1,ISG15	2 (1)	1	bromodeoxyuridine,CpG ODN 2006,DDX58,G protein alphai,IFNA1/IFNA13,IFNA10,IFNA14,IFNA16,IFNA2,IFNA21,IFNA4,IFNA5,IFNA6,IFNA7,IFNA8,Ifnar,IFNAR2,IFNE,IFNG,IFNL1,IFNL4,IRF1,IRF5,JAK,lipopolysaccharide,NONO,PML,poly rI:rC-RNA,prexasertib,PRL,stallimycin,STAT1,TLR3,tretinoin,ZBTB10	DUSP1,ETV6-RUNX1,IL1RN,IL4,IRGM,Irgm1,MAPK1,MYC,PNPT1,SOCS1,SP110,STAT6,TRIM24		Ifna4,ISG15,MAVS,TBK1
HSPA5	enzyme		1			1.414	0.000674	0.0263	HSPA5	IFIT1,ISG15	2 (1)	1	birabresib,lipopolysaccharide,poly rI:rC-RNA,puromycin,SGPL1	dexamethasone		IRF3,ISG15
SQSTM1	transcription regulator		1			0	0.000731	0.0228	SQSTM1	ISG15,RSAD2	2 (1)	1	IFNG,IL4,NGLY1,TBK1,uranyl nitrate	ADRB,dexamethasone,filgrastim,Irgm1,PML,SP110		IRF1	IFN type 1,IFNB1,IRF8,ISG15
3-tert-butyl-4-hydroxyanisole	chemical reagent		1		biased	1	0.000804	0.0027	3-tert-butyl-4-hydroxyanisole	EPHX1	1 (1)	1
ETP-46464	chemical reagent		1		biased	-1	0.000804	0.0058	ETP-46464	OASL	1 (1)	1					OASL
HDAC4	transcription regulator		1			1.414	0.00102	0.0263	HDAC4	ISG15,RSAD2	2 (1)	1				ISG15,STAT1
birabresib	chemical drug		1		biased	-1.414	0.00123	0.0075	birabresib	IFI44,IFI44L	2 (1)	1				HSPA5,MYC	PDLIM2,USP18
MUC1	other		1		biased	1.414	0.00127	0.0415	MUC1	IFIT3,OASL	2 (1)	1	CLDN7,dexamethasone,IFNG,IL4	SOCS1		MAPK1,MYC,OASL
Map3k7	kinase		1		biased	1.414	0.00131	0.0434	Map3k7	ISG15,RSAD2	2 (1)	1	lipopolysaccharide,TLR9	dexamethasone,DUSP11,PPP3R1,USP18		IFNB1,IFNG,IRF3,ISG15,NFATC2,TLR3
IKZF3	transcription regulator		1		biased	-1.414	0.00135	0.0234	IKZF3	IFI6,IFIT3	2 (1)	1	IL4	PPP3R1			DDX58,IRF7,MYC
prexasertib	chemical drug		1		biased	1.414	0.00139	0.035	prexasertib	IFIT3,SIGLEC1	2 (1)	1				DUSP1,IFIH1,IRF7
JAK1/2	group		1		biased	1.414	0.00147	0.0132	JAK1/2	ISG15,RSAD2	2 (1)	1				EIF2AK2,IRF1,IRF7,ISG15,PRKCG,STAT1
mir-15	microRNA		1		biased	1.414	0.00159	0.0469	mir-15	IFIT1,ISG15	2 (1)	1	MYC,tretinoin			DDX58,IFNB1,IFNG,ISG15
EIF4B	translation regulator		1		biased	1	0.00161	0.0178	EIF4B	ISG15	1 (1)	1	IFNG,Interferon alpha,RPS6KB2	tretinoin		ISG15
GAB3	other		1		biased	1	0.00161	0.0239	GAB3	IFIT1	1 (1)	1	IFNA2			STAT1
POLDIP3	other		1		biased	1	0.00161	0.0093	POLDIP3	ISG15	1 (1)	1	Interferon alpha,MYC			ISG15
miR-199a-5p (and other miRNAs w/seed CCAGUGU)	mature microRNA		1		biased	-1.414	0.00164	0.039	miR-199a-5p (and other miRNAs w/seed CCAGUGU)	ISG15,RSAD2	2 (1)	1					DDR1,ISG15
AREG	growth factor		1			-1.414	0.00219	0.033	AREG	IFI6,IFIT3	2 (1)	1	IFN Beta,IL4,lipopolysaccharide,PGR,tretinoin,TRG	BRCA1,dexamethasone,GSTO1		MAPK1
MKNK2	kinase		1		biased	1	0.00241	0.0214	MKNK2	ISG15	1 (1)	1	MAPK1	ETV6-RUNX1,lipopolysaccharide		ISG15
MLST8	other		1		biased	1	0.00241	0.0274	MLST8	ISG15	1 (1)	1	IFNG			ISG15
BICD2	other		1		biased	-1	0.00321	0.027	BICD2	IFIT1	1 (1)	1					STAT1
OASL	enzyme	0.641	1		biased	-1	0.00321	0.0231	OASL	IFIT1	1 (1)	1	CpG ODN 2006,Duxbl1,Ifn,IFN type 1,IFNA4,Ifnar,IFNAR1,IFNG,IFNL1,IFNL4,IL21,imiquimod,IRF1,IRF3,IRF5,IRF7,lipopolysaccharide,MAP3K7,MAVS,MUC1,NCOA2,NFATC2,NONO,oblimersen,PAF1,poly rI:rC-RNA,PRKCA,ribavirin,RNY3,salmonella minnesota R595 lipopolysaccharides,SAMSN1,SASH1,SENP3,SPI1,STAT1,STING1,TGM2,TICAM1,TLR3,tretinoin,ZBTB10	ACKR2,ADRB,dexamethasone,DUSP1,ETP-46464,filgrastim,IL1RN,IL4,IRGM,Irgm1,MAPK1,MYC,PGR,STAT6,TBK1,TREX1,TRIM24,ziritaxestat			2'3'-cyclic guanosine monophosphate-adenosine monophosphate,IFNA2,IFNB1
uranyl nitrate	chemical toxicant		1			1.414	0.00341	0.0381	uranyl nitrate	IFIT3,RPS26	2 (1)	1				NR1I3,RACK1,SQSTM1
CC-122	chemical drug		1		biased	1	0.00401	0.0265	CC-122	IFIT3	1 (1)	1				DDX58,IRF7,MYC
EGOT	other		1			-1	0.00401	0.0282	EGOT	ISG15	1 (1)	1	DDX58,EIF2AK2,IFNG				ISG15
IL12RB1	transmembrane receptor		1			-1	0.00401	0.0196	IL12RB1	IFI6	1 (1)	1	dexamethasone,IRF1,lipopolysaccharide	Interferon alpha,SOCS1		IL21	IL4,STAT1,STAT2
RNASEH2B	other		1		biased	-1	0.00401	0.024	RNASEH2B	ISG15	1 (1)	1					ISG15
SPIN1	other		1		biased	1	0.00401	0.007	SPIN1	IFI44L	1 (1)	1		SPINDOC
SPINDOC	other		1		biased	-1	0.00401	0.007	SPINDOC	IFI44L	1 (1)	1					SPIN1
SPRY4	other		1		biased	-1	0.00401	0.0372	SPRY4	ISG15	1 (1)	1	FZD9,IFN Beta,Interferon alpha				ISG15
pegintron	biologic drug		1		biased	1	0.00401	0.021	pegintron	ISG15	1 (1)	1				DDX58,IFNAR1,IFNAR2,ISG15,USP18
CLDN7	other		1			-1.414	0.00426	0.0309	CLDN7	IFI44,IFI6	2 (1)	1	MYC,PGR			MUC1
TET2	enzyme		1		biased	-1.414	0.00474	0.0475	TET2	IFIT3,RSAD2	2 (1)	1		poly rI:rC-RNA
HOXA1	transcription regulator		1		biased	1	0.00481	0.0281	HOXA1	SLC14A1	1 (1)	1	tretinoin
IFN Lambda	group		1		biased	1	0.00481	0.0333	IFN Lambda	OAS3	1 (1)	1	poly rI:rC-RNA,TLR3,TLR7,TLR9			DDX58
Ifna4	other		1		biased	1	0.00481	0.0221	Ifna4	ISG15	1 (1)	1	CpG ODN 2006,DDX58,IFIH1,IFNAR1,IRF1,IRF3,IRF8,IRF9,lipopolysaccharide,poly dA-dT,poly rI:rC-RNA,STING1,TLR3,TLR7,TLR9,TRIM24	NGLY1,PPP4C,USP21		ISG15
NLRP11	other		1		biased	-1	0.00481	0.0391	NLRP11	IFIT1	1 (1)	1	poly rI:rC-RNA				IFNB1,IRF3
PPP4C	phosphatase		1		biased	-1	0.00481	0.0235	PPP4C	ISG15	1 (1)	1					Ifna4,IFNB1,Interferon alpha,IRF3,ISG15,TBK1
USP21	peptidase		1		biased	-1	0.00561	0.0415	USP21	ISG15	1 (1)	1				DDX58,STING1	IFN Beta,Ifna4,IFNB1,Interferon alpha,IRF3,ISG15
clonazepam	chemical drug		1		biased	1	0.00561	0.0342	clonazepam	EPHX1	1 (1)	1					PRL
CNOT7	transcription regulator		1		biased	-1	0.00641	0.0364	CNOT7	IFI6	1 (1)	1					STAT1
Gm20703	other		1		biased	-1	0.00641	0.0349	Gm20703	IFIT1	1 (1)	1
RUBCN	other		1		biased	-1	0.00641	0.0337	RUBCN	IFIT3	1 (1)	1					STAT1
EIF3A	other		1		biased	1	0.00721	0.0252	EIF3A	ISG15	1 (1)	1	Interferon alpha,RPS6KB2			ISG15
NEK7	kinase		1		biased	1	0.00721	0.0329	NEK7	ISG15	1 (1)	1	dexamethasone,lipopolysaccharide			ISG15
PARP14	enzyme		1		biased	1	0.00721	0.0498	PARP14	ISG15	1 (1)	1	IFNG,IRF3,IRF7,lipopolysaccharide,NONO,poly rI:rC-RNA,PRL,TGM2,tretinoin,VCAN	dexamethasone,filgrastim,interferon alfacon-1,PNPT1		ISG15
RPS6KB2	kinase		1		biased	1	0.00721	0.0301	RPS6KB2	ISG15	1 (1)	1	PRKCA,PRKCG			EIF3A,EIF4B,IFNB1,Interferon alpha,ISG15
ARF6	transporter		1		biased	1	0.00801	0.0141	ARF6	ISG15	1 (1)	1				IFNB1,IRF3,ISG15
urea	chemical - endogenous mammalian		1		biased	-1	0.00801	0.0454	urea	SLC14A1	1 (1)	1	MYC			MAPK1,PRL
HDAC11	transcription regulator		1		biased	-1	0.00881	0.0431	HDAC11	ISG15	1 (1)	1					EIF2AK2,IFNAR1,ISG15
liquiritigenin	chemical - endogenous non-mammalian		1			1	0.00881	0.0351	liquiritigenin	EPHX1	1 (1)	1					IL4
diaminopimelic acid	chemical - endogenous non-mammalian		1		biased	1	0.00961	0.0343	diaminopimelic acid	ISG15	1 (1)	1				IFNG,ISG15
delta-aminolevulinic acid	chemical - endogenous mammalian		1		biased	1	0.0112	0.0276	delta-aminolevulinic acid	RPS26	1 (1)	1
Top Diseases and Bio Function
Categories	Functions	Diseases or Functions Annotation	p-Value	Predicted Activation State	Activation z-score	Notes	Bias-corrected z-score	Molecules	# Molecules
Dermatological Diseases and Conditions, Immunological Disease, Organismal Injury and Abnormalities	pemphigus foliaceus	Pemphigus foliaceus	3.02e-16					RSAD2,IFIT1,OASL,IFI44,ISG15,IFIT3,IFI44L,IFI6	8
Antimicrobial Response, Inflammatory Response	antiviral response	Antiviral response	1.65e-13					RSAD2,IFIT1,OASL,IFI44,ISG15,OAS3,IFIT3,IFI44L,IFI6	9
Connective Tissue Disorders, Immunological Disease, Inflammatory Disease, Organismal Injury and Abnormalities, Skeletal and Muscular Disorders	systemic lupus erythematosus	Active stage systemic lupus erythematosus	4.88e-13					RSAD2,IFIT1,IFI44,ISG15,IFIT3,IFI44L,IFI6	7
Infectious Diseases	severe COVID-19	Severe COVID-19	5.96e-13					RSAD2,IFI44,ISG15,OAS3,IFIT3,IFI44L,IFI6,SIGLEC1	8
Connective Tissue Disorders, Immunological Disease, Inflammatory Disease, Organismal Injury and Abnormalities, Skeletal and Muscular Disorders	systemic lupus erythematosus	Systemic lupus erythematosus	3.82e-12					RSAD2,IFIT1,OASL,IFI44,ISG15,IFIT3,IFI44L,IFI6,HERC5,SIGLEC1	10
Infectious Diseases	COVID-19	COVID-19	2.7e-11					RSAD2,IFIT1,IFI44,ISG15,IFIT3,IFI44L,OAS3,IFI6,SIGLEC1	9
Dermatological Diseases and Conditions, Organismal Injury and Abnormalities	psoriasis	Psoriasis	5.88e-11					RSAD2,IFIT1,OASL,ISG15,OAS3,IFI44,IFIT3,IFI44L,IFI6,EPHX1	10
Cell Signaling	replication	Replication of viral replicon	8.15e-10	Decreased	-2.224	bias		RSAD2,IFIT1,OASL,ISG15,OAS3	5
Infectious Diseases	tuberculosis	Tuberculosis	8.79e-09					IFIT1,IFI44,OAS3,IFIT3,IFI44L,IFI6	6
Infectious Diseases	replication	Replication of Flaviviridae	1.18e-08	Decreased	-2.038			RSAD2,IFIT1,OASL,ISG15,IFI6	5
Cancer, Dermatological Diseases and Conditions, Hematological Disease, Immunological Disease, Organismal Injury and Abnormalities	cutaneous T-cell lymphoma	Cutaneous T-cell lymphoma	1.88e-07					RSAD2,OASL,IFI44,ISG15,IFI6	5
Infectious Diseases	replication	Replication of Hepatitis C virus	5.81e-07		-1.82			RSAD2,IFIT1,ISG15,IFI6	4
Infectious Diseases	replication	Replication of RNA virus	7.4e-07	Decreased	-2.307	bias		RSAD2,IFIT1,OASL,ISG15,OAS3,IFI6,HERC5	7
Cancer, Hematological Disease, Immunological Disease, Organismal Injury and Abnormalities	mature T-cell neoplasm	Mature T-cell neoplasm	7.67e-07					RSAD2,OASL,ISG15,IFI44,IFIT3,IFI44L,IFI6	7
Cancer, Hematological Disease, Immunological Disease, Organismal Injury and Abnormalities	T-cell non-Hodgkin disease	T-cell non-Hodgkin lymphoma	8.09e-07					RSAD2,OASL,ISG15,IFI44,IFIT3,IFI44L,IFI6	7
Inflammatory Disease, Neurological Disease, Skeletal and Muscular Disorders	relapsing-remitting multiple sclerosis	Relapsing-remitting multiple sclerosis	1.61e-06		1.982	bias		RSAD2,IFIT1,ISG15,OAS3	4
Infectious Diseases	infection	Viral Infection	1.66e-06	Decreased	-2.217	bias		RSAD2,IFIT1,OASL,ISG15,IFI44L,OAS3,IFI44,IFIT3,IFI6,HERC5,SIGLEC1	11
Post-Translational Modification	isgylation	Isgylation of protein	5.49e-06					ISG15,HERC5	2
Neurological Disease, Skeletal and Muscular Disorders	neuromuscular disease	Neuromuscular disease	1.1e-05		1.982			RSAD2,IFIT1,ISG15,OAS3,IFI44,IFIT3,RAP1GAP,SLC14A1	8
Digestive System Development and Function, Gastrointestinal Disease, Hepatic System Development and Function, Hepatic System Disease, Inflammatory Disease, Inflammatory Response, Metabolic Disease, Organ Development, Organismal Injury and Abnormalities, Psychological Disorders	alcoholic steatohepatitis	Alcoholic steatohepatitis	1.97e-05					ISG15,IFIT3	2
Post-Translational Modification, Protein Folding, Protein Trafficking	conjugation	Conjugation of protein	1.97e-05					ISG15,HERC5	2
Infectious Diseases	replication	Replication of vaccinia virus	5.74e-05					OASL,ISG15	2
Cancer, Hematological Disease, Immunological Disease, Organismal Injury and Abnormalities	peripheral T-cell lymphoma	Peripheral T-cell lymphoma	9.62e-05					IFI44,ISG15,IFIT3,IFI44L	4
Infectious Diseases	replication	Replication of flavivirus	0.000104					RSAD2,OASL	2
Digestive System Development and Function, Gastrointestinal Disease, Hepatic System Development and Function, Hepatic System Disease, Inflammatory Disease, Inflammatory Response, Organ Development, Organismal Injury and Abnormalities, Psychological Disorders	alcoholic hepatitis	Severe alcoholic hepatitis	0.000177					IFIT3,ISG15	2
Infectious Diseases, Respiratory Disease	infection	Infection of lung cancer cell lines	0.000304					IFIT1,ISG15	2
Infectious Diseases	infection	Infection of carcinoma cell lines	0.000322					IFIT1,ISG15	2
Connective Tissue Disorders, Immunological Disease, Inflammatory Disease, Inflammatory Response, Organismal Injury and Abnormalities, Renal and Urological Disease, Skeletal and Muscular Disorders	systemic lupus erythematosus nephritis	Systemic lupus erythematosus nephritis	0.000341					IFI44,HERC5	2
Cancer, Dermatological Diseases and Conditions, Organismal Injury and Abnormalities	skin carcinoma	Skin carcinoma	0.00037					RSAD2,OASL,ISG15,OAS3,IFI44,IFI6,SLC14A1	7
Cancer, Dermatological Diseases and Conditions, Organismal Injury and Abnormalities	skin basal cell carcinoma	Basal cell carcinoma	0.000447					RSAD2,OASL,ISG15,IFI44,IFI6	5
Cancer, Cardiovascular Disease, Developmental Disorder, Hematological Disease, Hereditary Disorder, Organismal Injury and Abnormalities	diamond-blackfan anemia type 10	Diamond-blackfan anemia type 10	0.000763					RPS26	1
Cellular Assembly and Organization	distribution	Distribution of exosomes	0.000763					SIGLEC1	1
Infectious Diseases, Organismal Development	growth	Growth of vaccinia virus	0.000763					ISG15	1
Cardiovascular Disease, Hereditary Disorder, Immunological Disease, Neurological Disease, Organismal Injury and Abnormalities, Psychological Disorders	immunodeficiency 38 with basal ganglia calcification	Immunodeficiency 38 with basal ganglia calcification	0.000763					ISG15	1
Hematological Disease, Organismal Injury and Abnormalities, Renal and Urological Disease	Kidd blood group deletion	Kidd blood group deletion	0.000763					SLC14A1	1
Endocrine System Development and Function, Lipid Metabolism, Small Molecule Biochemistry	metabolism	Metabolism of 2-arachidonoylglycerol	0.000763					EPHX1	1
Cell-To-Cell Signaling and Interaction, Cellular Function and Maintenance, Inflammatory Response	phagocytosis	Phagocytosis of Campylobacter jejuni strain GB11	0.000763					SIGLEC1	1
Organ Morphology, Organismal Development, Renal and Urological System Development and Function	quantity	Quantity of urine	0.000763					SLC14A1	1
Hereditary Disorder, Neurological Disease, Organismal Injury and Abnormalities, Psychological Disorders, Skeletal and Muscular Disorders	Huntington disease	Huntington Disease	0.00081					ISG15,IFI44,IFIT3,RAP1GAP,SLC14A1	5
Cancer, Organismal Injury and Abnormalities, Skeletal and Muscular Disorders	muscle tumor	Muscle tumor	0.000854					IFIT1,RPS26,IFIT3,IFI44L,RAP1GAP	5
Infectious Diseases	release	Release of virus	0.000916					RSAD2,ISG15	2
Infectious Diseases	production	Production of HIV-1	0.000948					RSAD2,HERC5	2
Cancer, Organismal Injury and Abnormalities	neoplasia	Neoplasia of cells	0.00105					RSAD2,GYPE,OASL,IFI44L,IFIT3,RAP1GAP,IFI6,SLC14A1,IFIT1,ISG15,OAS3,IFI44,EPHX1,HERC5	14
Cancer, Organismal Injury and Abnormalities	cancer	Cancer of cells	0.00139					RSAD2,GYPE,OASL,IFI44L,IFIT3,RAP1GAP,IFI6,SLC14A1,IFIT1,ISG15,OAS3,IFI44,HERC5	13
Cell Morphology, Organismal Injury and Abnormalities	blebbing	Blebbing of colorectal cancer cell lines	0.00153					RAP1GAP	1
Cell Morphology, Infectious Diseases, Organismal Development	budding	Budding of Cote d'Ivoire ebolavirus	0.00153					ISG15	1
Cell Morphology, Infectious Diseases, Organismal Development	budding	Budding of Reston ebolavirus	0.00153					ISG15	1
Cell Morphology, Infectious Diseases, Organismal Development	budding	Budding of Sudan ebolavirus	0.00153					ISG15	1
Cell Morphology	contractility	Contractility of colorectal cancer cell lines	0.00153					RAP1GAP	1
Cell Morphology	osmotic water permeability	Osmotic water permeability of red blood cells	0.00153					SLC14A1	1
Infectious Diseases	quantity	Quantity of Theiler's encephalomyelitis virus	0.00153					IFIT3	1
Infectious Diseases	quantity	Quantity of Vesicular stomatitis Indiana virus	0.00153					IFIT3	1
Infectious Diseases	replication	Replication of West Nile virus strain (3000.0259)	0.00153					RSAD2	1
Molecular Transport	transmembrane transport	Transmembrane transport of urea	0.00153					SLC14A1	1
Infectious Diseases	replication	Replication of Herpesviridae	0.00176					RSAD2,OASL	2
Cancer, Organismal Injury and Abnormalities	lymphoreticular neoplasm	Lymphoreticular neoplasm	0.0021					RSAD2,IFIT1,OASL,ISG15,IFI44L,IFI44,IFIT3,IFI6,EPHX1	9
Cancer, Organismal Injury and Abnormalities, Reproductive System Disease, Skeletal and Muscular Disorders	uterine leiomyoma	Uterine leiomyoma	0.00215					IFIT1,IFIT3,IFI44L	3
Cell Morphology, Infectious Diseases, Organismal Development	budding	Budding of Marburg virus	0.00229					ISG15	1
Cell Morphology, Infectious Diseases, Organismal Development	budding	Budding of Zaire ebolavirus	0.00229					ISG15	1
Hematological Disease, Infectious Diseases	chikungunya fever	Chikungunya fever	0.00229					ISG15	1
Cancer, Cardiovascular Disease, Connective Tissue Disorders, Developmental Disorder, Hematological Disease, Hereditary Disorder, Organismal Injury and Abnormalities, Skeletal and Muscular Disorders	Diamond-Blackfan anemia type 15 with mandibulofacial dysostosis	Diamond-Blackfan anemia type 15 with mandibulofacial dysostosis	0.00229					RPS26	1
Cell-mediated Immune Response, Inflammatory Response	graft-vs-leukemia effect	Graft-vs-leukemia effect	0.00229					SIGLEC1	1
Cell Morphology, Endocrine System Development and Function	morphology	Morphology of endocrine cell lines	0.00229					RAP1GAP	1
Cancer, Organismal Injury and Abnormalities, Reproductive System Disease	development	Development of genital tumor	0.0023					OASL,IFI44L,IFIT3,IFI6,SLC14A1,SIGLEC1,LRRC2,IFIT1,OAS3,IFI44,ISG15,EPHX1,HERC5	13
Infectious Diseases	replication	Replication of Influenza A virus	0.00231					RSAD2,ISG15,OAS3	3
Dermatological Diseases and Conditions, Immunological Disease, Inflammatory Disease, Organismal Injury and Abnormalities	lichen planus	Lichen planus	0.00281					IFIT1,IFI6	2
Cancer, Organismal Injury and Abnormalities, Reproductive System Disease	tumorigenesis	Tumorigenesis of reproductive tract	0.00294					OASL,IFI44L,IFIT3,IFI6,SLC14A1,SIGLEC1,LRRC2,IFIT1,ISG15,OAS3,IFI44,EPHX1,HERC5	13
Cancer, Organismal Injury and Abnormalities, Reproductive System Disease	female genital neoplasm	Female genital neoplasm	0.00298					OASL,IFI44L,IFIT3,IFI6,SLC14A1,SIGLEC1,LRRC2,IFIT1,ISG15,OAS3,IFI44,EPHX1,HERC5	13
Organismal Injury and Abnormalities, Renal and Urological Disease	renal clearance	Abnormal renal clearance	0.00305					SLC14A1	1
Gastrointestinal Disease, Hepatic System Disease, Organismal Injury and Abnormalities	familial hypercholanemia	Familial hypercholanemia	0.00305					EPHX1	1
Cell-To-Cell Signaling and Interaction, Cellular Function and Maintenance, Hematological System Development and Function, Inflammatory Response	phagocytic capacity	Phagocytic capacity of peritoneal macrophages	0.00305					ISG15	1
Cellular Movement	transendothelial migration	Transendothelial migration of lymphoma cell lines	0.00305					RAP1GAP	1
Cellular Function and Maintenance	uptake	Uptake of Neisseria meningitidis	0.00305					SIGLEC1	1
Cellular Assembly and Organization	generation	Generation of plasma membrane projections	0.00381					RAP1GAP	1
Cell Morphology	polarization	Polarization of melanoma cell lines	0.00381					RAP1GAP	1
Cancer, Organismal Injury and Abnormalities, Reproductive System Disease	breast or gynecological cancer	Breast or gynecological cancer	0.00383					OASL,IFI44L,IFIT3,RAP1GAP,IFI6,SLC14A1,SIGLEC1,LRRC2,IFIT1,ISG15,OAS3,IFI44,EPHX1,HERC5	14
Tissue Development	homeostasis	Homeostasis of tissue	0.00448					RSAD2,SLC14A1	2
Cell-To-Cell Signaling and Interaction, Nervous System Development and Function	adhesion	Adhesion of nervous tissue cell lines	0.00457					RAP1GAP	1
Hematological System Development and Function	anticoagulation	Anticoagulation of blood	0.00457					EPHX1	1
Infectious Diseases	release	Release of Influenza A virus	0.00457					RSAD2	1
Infectious Diseases	replication	Replication of Sindbis virus	0.00457					OAS3	1
Infectious Diseases	replication	Replication of adenoviridae	0.00457					OASL	1
Hematological Disease, Immunological Disease, Infectious Diseases	infection	Infection of CD4+ T-lymphocytes	0.00533					SIGLEC1	1
Cell Morphology	morphology	Morphology of thyroid tumor cell lines	0.00533					RAP1GAP	1
Endocrine System Development and Function, Tissue Morphology	quantity	Quantity of endocrine cell lines	0.00533					RAP1GAP	1
Infectious Diseases	replication	Replication of Human cytomegalovirus	0.00533					RSAD2	1
Infectious Diseases	replication	Replication of Vaccinia virus WR	0.00533					ISG15	1
Cellular Movement	transendothelial migration	Transendothelial migration of melanoma cell lines	0.00533					RAP1GAP	1
Cancer, Organismal Injury and Abnormalities	anogenital cancer	Anogenital cancer	0.00543					GYPE,OASL,IFI44L,IFIT3,RAP1GAP,IFI6,SLC14A1,SIGLEC1,LRRC2,IFIT1,ISG15,OAS3,IFI44,EPHX1,HERC5	15
Protein Synthesis	translation	Initiation of translation of protein	0.00545					IFIT1,RPS26	2
Cancer, Organismal Injury and Abnormalities	genitourinary carcinoma	Genitourinary carcinoma	0.00564					GYPE,OASL,IFI44L,IFIT3,RAP1GAP,IFI6,SLC14A1,SIGLEC1,LRRC2,IFIT1,ISG15,OAS3,IFI44,EPHX1,HERC5	15
Cellular Movement	extravasation	Extravasation of melanoma cell lines	0.00609					RAP1GAP	1
Infectious Diseases	viremia	Viremia	0.00609					OASL	1
Cancer, Organismal Injury and Abnormalities	soft tissue sarcoma cancer	Soft tissue sarcoma	0.00635					ACCS,RPS26,OASL,RAP1GAP,SIGLEC1	5
Cell-To-Cell Signaling and Interaction, Cellular Function and Maintenance, Inflammatory Response	phagocytosis	Phagocytosis of cells	0.00647					ISG15,RAP1GAP,SIGLEC1	3
Cancer, Endocrine System Disorders, Organismal Injury and Abnormalities, Reproductive System Disease	ovarian adenocarcinoma	Ovarian adenocarcinoma	0.00665					OAS3,IFIT3,IFI44L,EPHX1,SLC14A1,SIGLEC1	6
Psychological Disorders	psychological disorder	Severe psychological disorder	0.00697					ISG15,IFIT3,RAP1GAP,SLC14A1	4
Cancer, Organismal Injury and Abnormalities	incidence	Incidence of tumor	0.00752					RSAD2,GYPE,OASL,IFI44L,IFIT3,RAP1GAP,IFI6,SLC14A1,SIGLEC1,LRRC2,IFIT1,ISG15,OAS3,IFI44,EPHX1,HERC5	16
Molecular Transport, Nucleic Acid Metabolism, Small Molecule Biochemistry	release	Release of GDP	0.0076					RAP1GAP	1
Infectious Diseases	replication	Replication of Dengue virus 2	0.0076					OASL	1
Cellular Compromise	severing	Severing of actin filaments	0.0076					RAP1GAP	1
Cancer, Organismal Injury and Abnormalities, Reproductive System Disease	breast or ovarian carcinoma	Breast or ovarian carcinoma	0.0077					IFIT1,IFI44L,OAS3,IFIT3,RAP1GAP,EPHX1,HERC5,SLC14A1,SIGLEC1	9
Cell-To-Cell Signaling and Interaction, Cellular Function and Maintenance, Hematological System Development and Function, Inflammatory Response	phagocytosis	Phagocytosis by macrophages	0.00826					ISG15,SIGLEC1	2
Cancer, Organismal Injury and Abnormalities, Reproductive System Disease	genital tumor	Genital tumor	0.00832					GYPE,OASL,IFI44L,IFIT3,IFI6,SLC14A1,SIGLEC1,LRRC2,IFIT1,ISG15,OAS3,IFI44,EPHX1,HERC5	14
Cell-To-Cell Signaling and Interaction, Cellular Assembly and Organization	association	Association of plasma membrane	0.00836					RAP1GAP	1
Cell-To-Cell Signaling and Interaction, Hematological System Development and Function, Hematopoiesis	binding	Binding of megakaryocytes	0.00836					RAP1GAP	1
Cell Cycle	cell cycle progression	Cell cycle progression of squamous cell carcinoma cell lines	0.00836					RAP1GAP	1
Cell-To-Cell Signaling and Interaction, Cellular Function and Maintenance, Embryonic Development, Inflammatory Response	phagocytosis	Phagocytosis of embryonic cell lines	0.00836					ISG15	1
Infectious Diseases	replication	Replication of respiratory syncytial virus	0.00836					OASL	1
Cellular Function and Maintenance	uptake	Uptake by macrophages	0.00836					SIGLEC1	1
Cell Morphology, Cellular Movement	cell spreading	Cell spreading of colorectal cancer cell lines	0.00912					RAP1GAP	1
Neurological Disease	neurological disorder	Progressive neurological disorder	0.00936		1.982			RSAD2,IFIT1,ISG15,OAS3,EPHX1	5
Cancer, Organismal Injury and Abnormalities, Reproductive System Disease	female genital tract cancer	Female genital tract cancer	0.00959					OASL,ISG15,IFI44L,OAS3,IFI44,IFIT3,IFI6,EPHX1,HERC5,SLC14A1,SIGLEC1,LRRC2	12
Organ Development, Reproductive System Development and Function	function	Function of testis	0.00987					SLC14A1	1
Cellular Movement	transendothelial migration	Transendothelial migration of breast cancer cell lines	0.00987					RAP1GAP	1
Infectious Diseases	infection	Infection of cells	0.00995		0.061	bias		RSAD2,IFIT1,ISG15,SIGLEC1	4
Cancer, Hematological Disease, Organismal Injury and Abnormalities	neoplasia	Neoplasia of blood cells	0.0103					RSAD2,IFIT1,OASL,ISG15,IFI44L,IFI44,IFIT3,IFI6,EPHX1	9
Cancer, Organismal Injury and Abnormalities	head and neck neoplasia	Head and neck tumor	0.0106					ACCS,RSAD2,GYPE,RPS26,OASL,IFI44L,IFIT3,RAP1GAP,IFI6,SLC14A1,SIGLEC1,LRRC2,IFIT1,OAS3,IFI44,EPHX1,HERC5	17
Cancer, Organismal Injury and Abnormalities	carcinoma	Carcinoma	0.0108					ACCS,RSAD2,GYPE,RPS26,OASL,IFI44L,IFIT3,RAP1GAP,IFI6,SLC14A1,SIGLEC1,LRRC2,IFIT1,ISG15,OAS3,IFI44,EPHX1,HERC5	18
Cancer, Hematological Disease, Organismal Injury and Abnormalities	hematologic cancer	Hematologic cancer	0.0109					RSAD2,IFIT1,OASL,ISG15,IFI44L,IFI44,IFIT3,IFI6,EPHX1	9
Cell-To-Cell Signaling and Interaction, Cellular Assembly and Organization, Cellular Compromise	disassembly	Disassembly of intercellular junctions	0.0114					RAP1GAP	1
Cancer, Organismal Injury and Abnormalities, Reproductive System Disease	uterine tumor	Uterine tumor	0.0115					IFIT1,OASL,IFI44,IFIT3,ISG15,IFI44L,OAS3,IFI6,HERC5,SIGLEC1,LRRC2	11
Cancer, Organismal Injury and Abnormalities, Reproductive System Disease	female genital tract adenocarcinoma	Female genital tract adenocarcinoma	0.0115					ISG15,IFI44L,OAS3,IFI44,IFIT3,IFI6,EPHX1,HERC5,SLC14A1,SIGLEC1,LRRC2	11
Cancer, Hematological Disease, Organismal Injury and Abnormalities	myeloid or lymphoid neoplasm	Myeloid or lymphoid neoplasm	0.0115					RSAD2,IFIT1,OASL,ISG15,IFI44L,IFI44,IFIT3,IFI6,EPHX1	9
Cell Death and Survival	cytolysis	Cytolysis of leukemia cell lines	0.0121					ISG15	1
Cellular Assembly and Organization, Cellular Function and Maintenance	fluidity	Fluidity of cellular membrane	0.0121					RSAD2	1
Cardiovascular System Development and Function, Organ Development	functional recovery	Functional recovery of heart	0.0121					EPHX1	1
Carbohydrate Metabolism, Small Molecule Biochemistry	metabolism	Metabolism of glycerol	0.0121					EPHX1	1
Cell-To-Cell Signaling and Interaction, Cellular Assembly and Organization	cell-cell adhesion	Cell-cell adhesion of colorectal cancer cell lines	0.0129					RAP1GAP	1
Cancer, Organismal Injury and Abnormalities, Reproductive System Disease	grade 3 cervical intraepithelial neoplasia	Grade 3 cervical intraepithelial neoplasm	0.0129					OAS3	1
Cellular Development, Cellular Growth and Proliferation, Endocrine System Development and Function, Organ Development	proliferation	Proliferation of thyroid cells	0.0136					RAP1GAP	1
Lipid Metabolism, Molecular Transport, Small Molecule Biochemistry	transport	Transport of taurocholic acid	0.0136					EPHX1	1
Cancer, Organismal Injury and Abnormalities	pelvic tumor	Pelvic tumor	0.0143					GYPE,OASL,IFI44L,IFIT3,IFI6,SLC14A1,SIGLEC1,LRRC2,IFIT1,ISG15,OAS3,IFI44,EPHX1,HERC5	14
Immunological Disease, Inflammatory Disease, Ophthalmic Disease, Organismal Injury and Abnormalities	experimental autoimmune uveoretinitis	Experimental autoimmune uveoretinitis	0.0144					SIGLEC1	1
Infectious Diseases	replication	Replication of Sendai virus	0.0144					OASL	1
Hereditary Disorder, Immunological Disease, Organismal Injury and Abnormalities	Wiskott-Aldrich syndrome	Wiskott-Aldrich syndrome	0.0152					IFIT1	1
Cellular Development, Cellular Growth and Proliferation, Connective Tissue Development and Function, Embryonic Development, Organ Development, Organismal Development, Reproductive System Development and Function, Tissue Development	formation	Formation of Sertoli cells	0.0159					SLC14A1	1
Cell-To-Cell Signaling and Interaction, Cellular Function and Maintenance, Inflammatory Response	phagocytosis	Phagocytosis of fibroblast cell lines	0.0159					ISG15	1
Inflammatory Response	inflammatory response	Inflammatory response of lung	0.0167					ISG15	1
Cellular Movement	invasion	Invasion of thyroid tumor cell lines	0.0167					RAP1GAP	1
Infectious Diseases	release	Release of HIV-1	0.0167					ISG15	1
Molecular Transport	transport	Transport of water	0.0167					SLC14A1	1
Cellular Movement	invasion	Invasion of kidney cancer cell lines	0.0174					RAP1GAP	1
Cancer, Organismal Injury and Abnormalities	genitourinary adenocarcinoma	Genitourinary adenocarcinoma	0.0186					GYPE,IFI44L,IFIT3,RAP1GAP,IFI6,SLC14A1,SIGLEC1,LRRC2,ISG15,OAS3,IFI44,EPHX1,HERC5	13
Cancer, Organismal Injury and Abnormalities	head and neck cancer	Head and neck cancer	0.0199					ACCS,RSAD2,GYPE,RPS26,OASL,IFI44L,RAP1GAP,IFI6,SLC14A1,SIGLEC1,LRRC2,IFIT1,OAS3,IFI44,EPHX1,HERC5	16
Cell Death and Survival	apoptosis	Apoptosis of peritoneal macrophages	0.0204					ISG15	1
Cell Death and Survival	cytolysis	Cytolysis of lymphoma cell lines	0.0204					ISG15	1
Cancer, Organismal Injury and Abnormalities	extracranial solid tumor	Extracranial solid tumor	0.0204					ACCS,RSAD2,GYPE,RPS26,OASL,IFI44L,IFIT3,RAP1GAP,IFI6,SLC14A1,SIGLEC1,LRRC2,IFIT1,ISG15,OAS3,IFI44,EPHX1,HERC5	18
Cancer, Organismal Injury and Abnormalities	development	Development of adenocarcinoma	0.0207					RSAD2,IFI44L,OAS3,IFI44,IFIT3,RAP1GAP,IFI6,EPHX1,HERC5,SLC14A1,SIGLEC1,LRRC2	12
Cancer, Organismal Injury and Abnormalities	serous adenocarcinoma	Serous adenocarcinoma	0.0211					ISG15,IFIT3,IFI44L,SLC14A1	4
Cellular Movement	migration	Migration of thyroid tumor cell lines	0.0219					RAP1GAP	1
Infectious Diseases	replication	Replication of human herpesvirus 1	0.0219					OASL	1
Protein Synthesis	synthesis	Synthesis of protein	0.0226					IFIT1,RPS26,ISG15	3
Cell Cycle, Post-Translational Modification	regulation	Regulation of cyclin-dependent protein kinase	0.0226					HERC5	1
Cell-To-Cell Signaling and Interaction, Hematological System Development and Function	response	Response of CD8+ T lymphocyte	0.0226					OASL	1
Cancer, Organismal Injury and Abnormalities	cancer	Cancer of secretory structure	0.0227					ACCS,RSAD2,GYPE,RPS26,OASL,IFI44L,RAP1GAP,IFI6,SLC14A1,SIGLEC1,LRRC2,ISG15,OAS3,IFI44,EPHX1,HERC5	16
Inflammatory Response	innate immune response	Innate immune response	0.0231					ISG15,IFI6	2
Cancer, Organismal Injury and Abnormalities	malignant solid organ tumor	Malignant solid organ tumor	0.0233					ACCS,RSAD2,RPS26,OASL,IFI44L,IFIT3,RAP1GAP,IFI6,SLC14A1,SIGLEC1,LRRC2,ISG15,OAS3,IFI44	14
Cell-To-Cell Signaling and Interaction, Cellular Function and Maintenance, Hematological System Development and Function, Inflammatory Response	phagocytosis	Phagocytosis by peritoneal macrophages	0.0234					ISG15	1
DNA Replication, Recombination, and Repair	progression	Progression of replication fork	0.0234					ISG15	1
Infectious Diseases	infection	Infection of fibroblast cell lines	0.0249					IFIT1	1
Cancer, Gastrointestinal Disease, Hereditary Disorder, Metabolic Disease, Organismal Injury and Abnormalities	Lynch syndrome	Lynch Syndrome	0.0249					EPHX1	1
Cellular Function and Maintenance, Molecular Transport, Small Molecule Biochemistry	quantity	Quantity of chloride	0.0249					SLC14A1	1
Cancer, Organismal Injury and Abnormalities, Reproductive System Disease	genital tract cancer	Genital tract cancer	0.0251					GYPE,OASL,IFI44L,IFIT3,IFI6,SLC14A1,SIGLEC1,LRRC2,ISG15,OAS3,IFI44,EPHX1,HERC5	13
Cancer, Organismal Injury and Abnormalities	pelvic adenocarcinoma	Pelvic adenocarcinoma	0.0262					GYPE,ISG15,IFI44L,OAS3,IFI44,IFIT3,IFI6,EPHX1,HERC5,SLC14A1,SIGLEC1,LRRC2	12
Cancer, Organismal Injury and Abnormalities	pelvic carcinoma	Pelvic carcinoma	0.0266					GYPE,OASL,IFI44L,IFIT3,IFI6,SLC14A1,SIGLEC1,LRRC2,ISG15,OAS3,IFI44,EPHX1,HERC5	13
Hematological System Development and Function	hematocrit	Hematocrit of blood	0.0271					SLC14A1	1
Reproductive System Development and Function	puberty	Puberty	0.0271					SLC14A1	1
Cell Morphology, Cellular Assembly and Organization, Cellular Function and Maintenance	formation	Formation of pseudopodia	0.0286					RAP1GAP	1
Cellular Movement, Hematological System Development and Function, Humoral Immune Response, Immune Cell Trafficking, Inflammatory Response, Lymphoid Tissue Structure and Development	chemotaxis	Chemotaxis of B lymphocytes	0.0293					RAP1GAP	1
Cancer, Endocrine System Disorders, Organismal Injury and Abnormalities, Reproductive System Disease	serous adenocarcinoma	Serous adenocarcinoma in ovary	0.03					IFIT3,IFI44L,SLC14A1	3
Cell-To-Cell Signaling and Interaction, Cellular Function and Maintenance, Hematological System Development and Function, Inflammatory Response	phagocytosis	Phagocytosis by bone marrow-derived macrophages	0.0316					SIGLEC1	1
Cell-To-Cell Signaling and Interaction, Hematological System Development and Function, Humoral Immune Response	binding	Binding of B lymphocytes	0.0338					RAP1GAP	1
Cellular Development	differentiation	Differentiation of lymphoma cell lines	0.0338					ISG15	1
Humoral Immune Response, Protein Synthesis	quantity	Quantity of immunoglobulin	0.034					RSAD2,SIGLEC1	2
Hematological Disease, Immunological Disease	primary antiphospholipid antibody syndrome	Primary antiphospholipid antibody syndrome	0.0345					ISG15	1
Inflammatory Response	inflammation	Inflammation of body cavity	0.0365					ISG15,IFI44,IFIT3,HERC5	4
Lipid Metabolism, Small Molecule Biochemistry	metabolism	Metabolism of arachidonic acid	0.0367					EPHX1	1
Cancer, Organismal Injury and Abnormalities	formation	Formation of solid tumor	0.037					RSAD2,GYPE,OASL,IFI44L,IFIT3,RAP1GAP,IFI6,SLC14A1,SIGLEC1,LRRC2,IFIT1,ISG15,OAS3,IFI44,EPHX1,HERC5	16
Cardiovascular System Development and Function, Cell-To-Cell Signaling and Interaction	adhesion	Adhesion of endothelial cell lines	0.0375					RAP1GAP	1
Infectious Diseases	infection	Infection by Dengue virus 2	0.0375					RSAD2	1
Cell Morphology	morphology	Morphology of carcinoma cell lines	0.0375					RAP1GAP	1
Connective Tissue Development and Function, Skeletal and Muscular System Development and Function	strength	Strength of bone	0.0375					ISG15	1
Cancer, Endocrine System Disorders, Organismal Injury and Abnormalities	anaplastic thyroid carcinoma	Anaplastic thyroid carcinoma	0.0387					IFI44,OAS3	2
Organismal Injury and Abnormalities, Reproductive System Disease	placenta accreta spectrum	Placenta accreta spectrum	0.0389					IFIT1	1
Infectious Diseases	acute flu	Acute flu	0.0397					IFIT1	1
Molecular Transport	quantity	Quantity of urea	0.0397					SLC14A1	1
Connective Tissue Development and Function, Skeletal and Muscular System Development and Function, Tissue Development	thickness	Thickness of compact bone	0.0397					ISG15	1
Cellular Movement, Hematological System Development and Function, Humoral Immune Response, Immune Cell Trafficking	migration	Migration of B lymphocytes	0.0426					RAP1GAP	1
Renal and Urological System Development and Function	osmolality	Osmolality of urine	0.0426					SLC14A1	1
Cell-To-Cell Signaling and Interaction, Hematological System Development and Function, Immune Cell Trafficking, Inflammatory Response	priming	Priming of T lymphocytes	0.0433					SIGLEC1	1
Infectious Diseases	infection	Infection of mammalia	0.0439					ISG15,SIGLEC1	2
Immunological Disease	immunodeficiency	Immunodeficiency	0.0441					IFIT1,ISG15	2
Hematological System Development and Function	mean corpuscular volume	Mean corpuscular volume	0.0448					SLC14A1	1
Cancer, Organismal Injury and Abnormalities	head and neck carcinoma	Head and neck carcinoma	0.0454					ACCS,RSAD2,GYPE,RPS26,OASL,IFI44L,RAP1GAP,IFI6,SLC14A1,SIGLEC1,LRRC2,OAS3,IFI44,EPHX1,HERC5	15
Hematological System Development and Function, Tissue Morphology	abnormal number	Abnormal number of leukocytes	0.0455					SIGLEC1	1
Renal and Urological System Development and Function	homeostasis	Homeostasis of urine	0.0455					SLC14A1	1
Cellular Development, Cellular Growth and Proliferation	proliferation	Proliferation of thyroid tumor cell lines	0.0463					RAP1GAP	1
Cancer, Organismal Injury and Abnormalities	adenocarcinoma	Adenocarcinoma	0.0472					ACCS,RSAD2,GYPE,IFI44L,IFIT3,RAP1GAP,IFI6,SLC14A1,SIGLEC1,LRRC2,IFIT1,ISG15,OAS3,IFI44,EPHX1,HERC5	16
Cell-To-Cell Signaling and Interaction	adhesion	Adhesion of lymphoma cell lines	0.0477					RAP1GAP	1
Cell Signaling, DNA Replication, Recombination, and Repair, Nucleic Acid Metabolism, Small Molecule Biochemistry	hydrolysis	Hydrolysis of GTP	0.0485					RAP1GAP	1
Developmental Disorder, Hereditary Disorder, Metabolic Disease, Organismal Injury and Abnormalities, Respiratory Disease	cystic fibrosis	Cystic Fibrosis	0.0492					EPHX1	1
Cancer, Gastrointestinal Disease, Inflammatory Disease, Organismal Injury and Abnormalities	Barrett syndrome	Barrett syndrome	0.0499					EPHX1	1
Top Tox Functions
Categories	Functions	Diseases or Functions Annotation	p-Value	Predicted Activation State	Activation z-score	Notes	Bias-corrected z-score	Molecules	# Molecules
Liver Inflammation/Hepatitis, Liver Steatosis	alcoholic steatohepatitis	Alcoholic steatohepatitis	1.97e-05					ISG15,IFIT3	2
Liver Inflammation/Hepatitis	alcoholic hepatitis	Severe alcoholic hepatitis	0.000177					IFIT3,ISG15	2
Glomerular Injury, Renal Inflammation, Renal Nephritis	systemic lupus erythematosus nephritis	Systemic lupus erythematosus nephritis	0.000341					IFI44,HERC5	2
Increased Levels of Creatinine	quantity	Increased Levels of Creatinine	0.0477					SLC14A1	1
