# Supplementary material for: Interferon signaling and hypercytokinemia-related gene expression in the blood of antidepressant non-responders
Source: Heliyon. 2023 Jan 16;9(1):e13059. doi: 10.1016/j.heliyon.2023.e13059 (PMC9876967; doi:10.1016/j.heliyon.2023.e13059)
Supplement: Multimedia component 12 [file mmc12.xlsx]

## Sheet: Table S10
Supplementary Table 10	Summary of Integenuity Pathway Analysis in participant set 2
Top Canonical Pathways
Ingenuity Canonical Pathways	p-value	zScore	Ratio	Molecules
Role of Hypercytokinemia/hyperchemokinemia in the Pathogenesis of Influenza	3.23594e-07	2.44949	0.0698	DDX58,EIF2AK2,IFIT2,IFIT3,OAS3,RSAD2
Role of Pattern Recognition Receptors in Recognition of Bacteria and Viruses	0.000141254	2	0.0321	DDX58,EIF2AK2,IFIH1,OAS3,PRKCA
Interferon Signaling	0.000204174		0.0833	IFI6,IFIT1,IFIT3
Activation of IRF by Cytosolic Pattern Recognition Receptors	0.0011749		0.0462	DDX58,IFIH1,IFIT2
Dopamine-DARPP32 Feedback in cAMP Signaling	0.00269153		0.0221	CACNG6,CACNG8,PAWR,PRKCA
GPCR-Mediated Nutrient Sensing in Enteroendocrine Cells	0.0060256		0.0259	CACNG6,CACNG8,PRKCA
Nitric Oxide Signaling in the Cardiovascular System	0.00645654		0.0252	CACNG6,CACNG8,PRKCA
G Beta Gamma Signaling	0.00812831		0.0233	CACNG6,CACNG8,PRKCA
Role of PKR in Interferon Induction and Antiviral Response	0.00933254		0.0221	DDX58,EIF2AK2,IFIH1
Role of RIG1-like Receptors in Antiviral Innate Immunity	0.00933254		0.0435	DDX58,IFIH1
nNOS Signaling in Skeletal Muscle Cells	0.0102329		0.0417	CACNG6,CACNG8
Corticotropin Releasing Hormone Signaling	0.0120226		0.0201	CACNG6,CACNG8,PRKCA
Type II Diabetes Mellitus Signaling	0.0125893		0.0197	CACNG6,CACNG8,PRKCA
Protein Citrullination	0.0158489		0.2	PADI4
Androgen Signaling	0.0165959		0.0178	CACNG6,CACNG8,PRKCA
Netrin Signaling	0.0218776		0.0278	CACNG6,CACNG8
Xenobiotic Metabolism CAR Signaling Pathway	0.0218776		0.016	NDST1,PRKCA,UGT8
GNRH Signaling	0.0218776		0.016	CACNG6,CACNG8,PRKCA
Xenobiotic Metabolism PXR Signaling Pathway	0.0229087		0.0157	NDST1,PRKCA,UGT8
Synaptic Long Term Depression	0.0239883		0.0155	CACNG6,CACNG8,PRKCA
Natural Killer Cell Signaling	0.025704		0.0151	IL12RB2,KIR2DL1/KIR2DL3,SIGLEC7
NF-κB Activation by Viruses	0.025704		0.0256	EIF2AK2,PRKCA
Maturity Onset Diabetes of Young (MODY) Signaling	0.025704		0.0256	CACNG6,CACNG8
Coronavirus Pathogenesis Pathway	0.0269153		0.0148	DDX58,OAS3,RPS4Y1
FcγRIIB Signaling in B Lymphocytes	0.0301995		0.0235	CACNG6,CACNG8
PDGF Signaling	0.030903		0.0233	EIF2AK2,PRKCA
Prostanoid Biosynthesis	0.0316228		0.1	PTGES
Role of NFAT in Cardiac Hypertrophy	0.0331131		0.0136	CACNG6,CACNG8,PRKCA
Salvage Pathways of Pyrimidine Ribonucleotides	0.0389045		0.0204	CMPK2,EIF2AK2
Bile Acid Biosynthesis, Neutral Pathway	0.040738		0.0769	CYP27A1
Top Upstream Regulators
Upstream Regulator	Expr Log Ratio	Molecule Type	Predicted Activation State	Activation z-score	Notes	Bias Term	Bias-corrected z-score	p-value of overlap	Target molecules in dataset	Mechanistic Network
NONO		transcription regulator	Activated	4.748	bias	0.303	3.307	1.32e-33	CMPK2,DDX58,DDX60,EIF2AK2,EPSTI1,HERC5,HERC6,IFI27,IFI44,IFI44L,IFI6,IFIH1,IFIT1,IFIT2,IFIT3,IFIT5,LINC00487,OAS3,PNPT1,RSAD2,SAMD9L,TRIM22,USP18
IFNL1		cytokine	Activated	4.293	bias	0.373	2.69	6.46e-30	CMPK2,DDX58,DDX60,EIF2AK2,HERC5,HERC6,IFI27,IFI44,IFI44L,IFI6,IFIH1,IFIT1,IFIT2,IFIT3,IFIT5,OAS3,RSAD2,TRIM22,USP18	IFNL1,IL4,IRF1,IRF9,MYC,SPI1,STAT1,STAT2,STAT3,STAT6
IFNA2		cytokine	Activated	4.384	bias	0.33	2.939	7.72e-24	CMPK2,DDX58,DDX60,EIF2AK2,HERC5,HERC6,IFI27,IFI44,IFI44L,IFI6,IFIH1,IFIT1,IFIT2,IFIT3,IFIT5,IL12RB2,LAPTM4B,OAS3,RSAD2,TRIM22,USP18	EIF2AK2,IFNA2,IFNAR1,IRF1,IRF3,MAPK1,MYC,SPI1,STAT1,STAT2,STAT3,STAT6
IRGM		enzyme	Inhibited	-3.537	bias	-0.403	-2.113	2.45e-21	DDX58,DDX60,HERC5,IFI44,IFI44L,IFIH1,IFIT1,IFIT2,IFIT3,IFIT5,RSAD2,TRIM22,USP18
IFN Beta		group	Activated	3.362		0.229	2.499	5.9e-20	CMPK2,DDX58,EIF2AK2,HERC5,IFI27,IFI44,IFI6,IFIH1,IFIT1,IFIT2,IFIT3,OAS3,PNPT1,PRKCA,RSAD2,SNAPC1,USP18	IFN Beta,IFNAR1,IRF1,IRF3,IRF7,IRF8,JAK,MAPK1,MYC,STAT1,STAT2,STAT3,STAT4,STAT6
PRL		cytokine	Activated	4.359	bias	0.271	3.178	1.32e-19	CMPK2,DDX58,EIF2AK2,EPSTI1,HERC5,HERC6,IFI44,IFI44L,IFI6,IFIH1,IFIT1,IFIT3,IFIT5,OAS3,PNPT1,RSAD2,SAMD9L,USP18,ZCCHC2	IRF1,IRF7,IRF8,MAPK1,MYC,PRL,SPI1,STAT1,STAT2,STAT3,STAT6
IRF7		transcription regulator	Activated	3.518	bias	0.403	1.945	8.76e-19	CMPK2,DDX58,HERC5,IFI44,IFI44L,IFI6,IFIH1,IFIT1,IFIT2,IFIT3,LILRA5,OAS3,RSAD2,SAMD9L,TRIM22,USP18	IFNA2,IFNA4,IFNB1,IRF1,IRF3,IRF7,ISGF3,Interferon alpha,PML,SPI1,STAT1,STAT2,STAT3,STAT6
Interferon alpha		group	Activated	3.663	bias	0.251	2.745	2.98e-18	DDX58,EIF2AK2,EPSTI1,HERC5,HERC6,IFI27,IFI44,IFI44L,IFI6,IFIH1,IFIT1,IFIT2,IFIT3,IL12RB2,OAS3,PNPT1,PTGES,RSAD2,SAMD9L,TRIM22,USP18	IFNL1,IRF3,IRF7,Interferon alpha,MAPK1,MYC,SPI1,STAT1,STAT2,STAT3,STAT6
IRF1		transcription regulator	Activated	3.8	bias	0.3	2.66	3.33e-18	CMPK2,DDX58,EIF2AK2,IFI27,IFI44,IFI44L,IFI6,IFIH1,IFIT1,IFIT2,IFIT3,IFIT5,IL12RB2,OAS3,RSAD2,TRIM22	IFN Beta,IFNG,IRF1,IRF3,IRF5,IRF7,MYC,SPI1,STAT1,STAT2,STAT3,STAT6
CGAS		enzyme	Activated	2.987	bias	0.403	1.785	1.1e-17	DDX60,HERC5,IFI44,IFI44L,IFIT1,IFIT2,IFIT3,OAS3,RSAD2,USP18	CGAS,IFNB1,IRF1,IRF3,IRF7,SPI1,STAT1,STAT2,STAT3,STAT6
IRF3		transcription regulator	Activated	3.894	bias	0.317	2.659	1.43e-17	CMPK2,DDX58,DDX60,EIF2AK2,IFI27,IFI44,IFI44L,IFI6,IFIH1,IFIT1,IFIT2,IFIT3,OAS3,RSAD2,SAMD9L,USP18	IFNA2,IFNB1,IRF1,IRF3,IRF7,Interferon alpha,PML,SPI1,STAT1,STAT2,STAT3,STAT6
STAT1		transcription regulator	Activated	3.613	bias	0.253	2.7	2.53e-17	CMPK2,DDX60,EIF2AK2,EPSTI1,HERC6,IFI27,IFI44,IFI44L,IFI6,IFIH1,IFIT1,IFIT2,IFIT3,IL12RB2,OAS3,RSAD2,SAMD9L,TRIM22,USP18	IFNG,IRF1,IRF5,IRF8,IRF9,MAPK1,MYC,SPI1,STAT1,STAT2,STAT3,STAT6
ribavirin		chemical drug	Activated	3.162		0.233	2.425	1.7e-16	DDX58,EIF2AK2,HERC5,IFI27,IFI44L,IFI6,IFIT2,IFIT3,RSAD2,USP18	EIF2AK2,IFNG,IRF1,IRF3,MYC,SPI1,STAT1,STAT2,STAT3,STAT6,ribavirin
RNY3		other	Activated	3	bias	0.403	1.792	1.85e-16	DDX60,EPSTI1,HERC5,IFI44,IFI44L,IFIT1,IFIT3,OAS3,RSAD2
IL1RN		cytokine	Inhibited	-3.606	bias	-0.308	-2.494	6.87e-16	DDX58,HERC6,IFI27,IFI44,IFI44L,IFI6,IFIH1,IFIT3,IFIT5,OAS3,RSAD2,TRIM22,USP18	IFNG,IFNL1,IL1RN,IRF1,SPI1,STAT1,STAT2,STAT3,STAT6
DDX58	0.973	enzyme	Activated	2.464	bias	0.36	1.298	2.45e-15	DDX58,EIF2AK2,HERC5,IFI27,IFI44,IFIH1,IFIT1,IFIT2,IFIT3,RSAD2,USP18	DDX58,IFN Beta,IFNB1,IRF1,IRF3,IRF7,Interferon alpha,MYC,SPI1,STAT1,STAT2,STAT3,STAT6
NGLY1		enzyme	Inhibited	-2.929		0.081	-3.165	2.73e-15	IFI27,IFI44,IFI44L,IFIT1,IFIT2,IFIT3,OAS3,RSAD2,USP18
TRIM24		transcription regulator	Inhibited	-3.45	bias	-0.272	-2.51	4.2e-15	AGRN,CMPK2,DDX58,DDX60,EPSTI1,HERC6,IFI44,IFIH1,IFIT2,IFIT3,SAMD9L,USP18	SPI1,STAT1,STAT2,STAT3,STAT6,TRIM24
ACKR2		g-protein coupled receptor	Inhibited	-3	bias	-0.364	-1.907	2.13e-14	DDX58,DDX60,EIF2AK2,IFI44,IFIT2,IFIT3,OAS3,RSAD2,USP18	ACKR2,Immunoglobulin,NFATC2,STAT1,STAT3
RC3H1		enzyme	Inhibited	-3.162	bias	-0.356	-2.036	5.72e-14	DDX58,IFI27,IFI44,IFI44L,IFI6,IFIT1,IFIT2,IFIT3,OAS3,RSAD2	MYC,RC3H1,STAT1,STAT3
PNPT1	0.779	enzyme	Inhibited	-3	bias	-0.317	-2.049	9.3e-14	AGRN,CMPK2,DDX58,EIF2AK2,IFI44,IFIH1,IFIT3,SAMD9L,USP18
poly rI:rC-RNA		biologic drug	Activated	3.872	bias	0.274	2.811	1.37e-13	AGRN,CCL3L1,CMPK2,CTSG,DDX58,DDX60,EIF2AK2,HERC6,IFI27,IFI44,IFI44L,IFI6,IFIH1,IFIT1,IFIT2,IFIT3,IFIT5,OAS3,RSAD2,USP18	IFNG,IFNL1,IRF1,IRF3,IRF7,IRF8,MYC,SPI1,STAT1,STAT2,STAT3,STAT6,poly rI:rC-RNA
TLR3		transmembrane receptor	Activated	2.607	bias	0.35	1.694	2.93e-13	CMPK2,DDX58,EIF2AK2,HERC5,IFI44,IFI44L,IFI6,IFIH1,IFIT1,IFIT2,IFIT3,PTGES,RSAD2,USP18	IFN Beta,IFNB1,IFNL1,IRF1,IRF3,IRF7,SPI1,STAT1,STAT2,STAT3,STAT6,TLR3
PML		transcription regulator	Activated	2.625		0.01	2.59	4.17e-13	CEBPE,DDX60,EPSTI1,HERC6,IFI27,IFI44,IFI44L,IFIH1,IFIT1,IFIT3,OAS3,PRKCA	BRCA1,IRF3,IRF7,IRF9,MYC,PGR,PML,STAT1,STAT2,STAT3
ZNF598		enzyme	Inhibited	-2.236	bias	-0.403	-1.336	4.22e-13	DDX60,HERC5,IFI44,IFIT2,RSAD2
miR-182-5p (and other miRNAs w/seed UUGGCAA)		mature microrna	Inhibited	-2.985	bias	-0.403	-1.783	9.84e-13	CMPK2,COL4A4,DDX58,DDX60,HERC6,IFI44L,IFI6,IFIT1,RSAD2
Irgm1		other	Inhibited	-3.099	bias	-0.394	-1.877	1.39e-12	DDX58,DDX60,HERC6,IFI44,IFIH1,IFIT2,IFIT3,OAS3,RSAD2,USP18	CGAS,DDX58,IFNG,IRF1,IRF3,IRF5,IRF7,Irgm1,SPI1,STAT1,STAT2,STAT3,STAT6,TLR3
CpG ODN 2006		chemical reagent	Activated	3	bias	0.288	2.137	1.54e-12	IFI27,IFI44,IFI44L,IFI6,IFIH1,IFIT1,IFIT2,IFIT3,IFIT5,RSAD2	CpG ODN 2006,IRF1,IRF3,IRF5,IRF7,IRF8,MYC,SPI1,STAT1,STAT2,STAT3,STAT6,TLR3,poly rI:rC-RNA
JAK		group	Activated	2.828	bias	0.284	2.025	1.77e-12	DDX58,EIF2AK2,IFI6,IFIH1,IFIT1,IFIT2,IFIT3,RSAD2	IRF9,JAK,MYC,SPI1,STAT1,STAT2,STAT3,STAT4,STAT6
mir-96		microrna	Activated	2.804		0.084	2.567	1.77e-12	CMPK2,DDX58,DDX60,HERC6,IFI44L,IFI6,IFIT1,RSAD2
TBK1		kinase		0.446		0.224	-0.122	3.1e-12	CMPK2,DDX58,IFI44,IFIH1,IFIT1,IFIT2,IFIT3,OAS3,RSAD2,USP18	IFNB1,IRF1,IRF3,IRF5,IRF7,SPI1,STAT1,STAT2,STAT3,STING1,TBK1
PAF1		other	Activated	2.828	bias	0.403	1.69	5.43e-12	CCL3L1,DDX58,HERC5,IFI44,IFI44L,IFIT3,LRRN3,OAS3
DUSP1		phosphatase		-1.808		-0.131	-1.4	5.53e-12	CMPK2,DDX60,EIF2AK2,IFI44,IFIH1,IFIT1,IFIT2,IFIT3,IL12RB2,RSAD2,USP18	DUSP1,IFNB1,IFNG,IRF1,IRF3,MAPK1,MYC,SPI1,STAT1,STAT2,STAT3,STAT6
IFNAR1		transmembrane receptor		1.965	bias	0.267	1.44	5.93e-12	CMPK2,EIF2AK2,IFI44,IFI6,IFIH1,IFIT2,IFIT3,OAS3,RSAD2,TRIM22,USP18	IFNAR1,IFNG,IRF1,IRF3,IRF7,IRF8,MYC,SPI1,STAT1,STAT2,STAT3,STAT6
mir-183		microrna	Activated	2.828		-0.015	2.872	8.99e-12	CMPK2,DDX58,DDX60,HERC6,IFI44L,IFI6,IFIT1,RSAD2	IRF3,IRF7,SPI1,STAT1,STAT2,STAT3,STAT6,mir-183
CNOT7		transcription regulator						1.06e-11	CMPK2,HERC6,IFI27,IFI44L,IFI6,IFIT5,OAS3	CNOT7,SPI1,STAT1,STAT2,STAT3,STAT6
oblimersen		biologic drug	Activated	2.121	bias	0.373	1.065	1.44e-11	IFI27,IFI44,IFI6,IFIT1,IFIT3,PRKCA,RSAD2,SNAPC1
TGM2		enzyme		1.772		0.18	1.15	1.73e-11	DDX60,IFI6,IFIT1,IFIT2,IFIT3,IFIT5,LILRA5,OAS3,PADI4,PTGES,SAMD9L,TRIM22
MAPK1		kinase	Inhibited	-3.742		0.009	-3.775	5.65e-11	DDX58,EIF2AK2,HERC5,IFI27,IFI44,IFI6,IFIH1,IFIT1,IFIT2,IFIT3,IFIT5,OAS3,TRIM22,USP18	DUSP1,IRF1,MAPK1,MYC,PGR,PRL,SPI1,STAT1,STAT2,STAT3,STAT6
SOCS1		other	Inhibited	-3.113	bias	-0.305	-2.164	5.85e-11	DDX58,IFI27,IFI44,IFIH1,IFIT1,IFIT2,IFIT3,RSAD2,TRIM22,USP18	IFNB1,IRF1,IRF3,IRF7,IRF8,MAPK1,MYC,SOCS1,SPI1,STAT1,STAT2,STAT3
DUSP11		phosphatase	Inhibited	-2.433	bias	-0.364	-1.547	7.07e-11	CMPK2,DDX60,IFI44,IFIT3,RSAD2,USP18	DUSP11,IL1B,SIRT1
IFNG		cytokine	Activated	3.927		0.161	3.165	7.46e-11	AGRN,CMPK2,CYP27A1,DDX58,DDX60,EIF2AK2,HERC6,IFI27,IFI44,IFI44L,IFI6,IFIH1,IFIT1,IFIT2,IFIT3,IFIT5,IL12RB2,OAS3,PRKCA,PTGES,RAB36,RSAD2,TRIM22,USP18	IFNG,IRF1,IRF3,IRF5,IRF7,IRF8,MAPK1,MYC,SPI1,STAT1,STAT2,STAT3,STAT6,TLR3
RNASEH2A		enzyme						8.82e-11	DDX58,IFI44,IFIH1,IFIT2,IFIT3,RSAD2,USP18
ISG15		other	Inhibited	-2.186	bias	-0.322	-1.482	1.92e-10	DDX58,HERC5,IFI6,IFIT1,USP18	DDX58,IRF3,IRF7,ISG15,STAT1,STAT2,STAT3
IFNAR2		transmembrane receptor	Activated	2	bias	0.302	1.396	2.07e-10	DDX58,HERC5,IFI44,IFI6,IFIH1,TRIM22,USP18	IFNAR2,MYC,STAT1,STAT3
stallimycin		biologic drug	Activated	2.646	bias	0.385	1.627	2.07e-10	IFI27,IFI44,IFI6,IFIH1,IFIT1,IFIT2,IFIT3	MYC,SPI1,STAT1,STAT2,STAT3,STAT6,stallimycin
filgrastim		biologic drug	Inhibited	-2.714		-0.096	-2.358	2.93e-10	CYP27A1,DDX58,EPSTI1,HERC5,IFI44,IFI6,IFIT1,IFIT2,IFIT3,IFIT5,LILRA5,OAS3,RSAD2,SULF2
IFNB1		cytokine	Activated	2.932		0.178	2.41	4.39e-10	CMPK2,DDX58,EIF2AK2,HERC5,IFI27,IFI6,IFIH1,IFIT1,IFIT2,IFIT3,RSAD2,USP18	IFNB1,IRF1,IRF3,IRF7,IRF8,IRF9,MAPK1,MYC,STAT1,STAT2,STAT3
SPI1		transcription regulator	Activated	2.553		0.174	1.956	4.56e-10	CEBPE,CMPK2,IFI27,IFI44,IFI44L,IFI6,IFIT1,IFIT2,IFIT3,RSAD2,TRIM22,USP18	IRF1,IRF8,SPI1
bromodeoxyuridine		chemical drug	Activated	2.646	bias	0.387	1.621	5.85e-10	IFI27,IFI44,IFI6,IFIH1,IFIT1,IFIT2,IFIT3	MYC,SPI1,STAT1,STAT2,STAT3,STAT6,bromodeoxyuridine
IRF5		transcription regulator	Activated	2.772	bias	0.304	1.928	6.95e-10	CMPK2,DDX58,IFI44,IFIH1,IFIT1,IFIT2,IFIT3,RSAD2	IFN type 1,IFNA4,IRF1,IRF3,IRF5,IRF7,ISGF3,Ifn,Interferon alpha,STAT1,STAT3,STAT4
RACK1		enzyme	Inhibited	-2.449		-0.042	-2.347	7.55e-10	DDX60,HERC5,IFI44,IFIT2,IFIT3,RSAD2	IRF3,IRF7,MYC,RACK1,STAT1,STAT3
STAT3		transcription regulator	Inhibited	-2.8		0.183	-3.311	8.34e-10	CMPK2,EIF2AK2,HERC5,HERC6,IFI27,IFI44,IFI6,IFIH1,IFIT1,IFIT2,IFIT3,IFIT5,OAS3,RSAD2,TRIM22,USP18	BRCA1,IFNAR1,IFNG,IRF1,IRF3,IRF5,IRF7,ISGF3,Interferon alpha,MYC,PML,SPI1,STAT1,STAT2,STAT3,STAT6
IFNA1/IFNA13		cytokine	Activated	2.585	bias	0.261	1.909	1.13e-09	EIF2AK2,IFI27,IFI6,IFIH1,IFIT1,IFIT2,RSAD2	IFNA1/IFNA13,IFNAR1,IRF1,IRF3,IRF9,MAPK1,MYC,SPI1,STAT1,STAT2,STAT3,STAT6
Ifnar		group	Activated	2.804	bias	0.377	1.745	1.4e-09	DDX58,EIF2AK2,IFIH1,IFIT2,IFIT3,PNPT1,RSAD2,USP18	IFNB1,IRF1,IRF3,IRF5,Ifnar,SPI1,STAT1,STAT2,STAT3,poly rI:rC-RNA
STAT2		transcription regulator		1.938	bias	0.284	1.387	1.44e-09	IFI27,IFI6,IFIT1,IFIT2,IFIT3,RSAD2,USP18	IFNAR1,IRF1,IRF3,IRF9,MYC,SPI1,STAT1,STAT2,STAT3,STAT6
EIF2AK2	1.246	kinase	Activated	2.813	bias	0.366	1.783	1.8e-09	DDX58,EIF2AK2,IFI27,IFI6,IFIT1,IFIT5,OAS3,USP18	EIF2AK2,IFNB1,IRF1,IRF3,IRF7,IRF8,Interferon alpha,MYC,SPI1,STAT1,STAT2,STAT3
CLEC12A		other		1.982	bias	0.403	1.184	1.93e-09	IFIT2,IFIT3,RSAD2,USP18	CLEC12A,IRF3,IRF5,IRF7,STAT1,TBK1
MSC		transcription regulator	Activated	2.646		0.154	2.239	2.29e-09	DDX60,EPSTI1,FCRL5,IFI27,IFI44,IFI44L,IFIT1
STING1		other	Activated	2.621	bias	0.362	1.671	3.92e-09	IFI44,IFI44L,IFIT1,IFIT2,IFIT3,RSAD2,USP18	IKBKE,IRF3,IRF5,IRF7,MYC,SPI1,STAT1,STAT2,STAT3,STAT6,STING1,TBK1
resiquimod		chemical drug						4.31e-09	CCL3L1,DDX60,EIF2AK2,HERC5,IFI44L,IFIT1,IFIT2,IFIT3,IFIT5,OAS3,TRIM22	IRF1,IRF3,IRF5,IRF7,IRF8,Immunoglobulin,MYC,NFATC2,SPI1,STAT1,STAT2,STAT3,STAT6,TLR9,resiquimod
MAVS		other	Activated	2.629	bias	0.356	1.694	5.31e-09	CMPK2,DDX58,IFIT1,IFIT2,IFIT3,RSAD2,USP18	DDX58,IFNB1,IRF1,IRF3,IRF5,IRF7,MAVS,SPI1,STAT1,STAT2,STAT3,TBK1
PGR		ligand-dependent nuclear receptor	Inhibited	-2.739		0.208	-3.422	7.29e-09	DDX60,IFI27,IFI44,IFI44L,IFIT1,IFIT2,IFIT3,OAS3,PTGES,RSAD2,SNAPC1	IRF9,PGR,SPI1,STAT1,STAT2,STAT3,STAT6
tretinoin		chemical - endogenous mammalian		1.68		0.132	1.087	7.53e-09	CEBPE,DDX58,DDX60,EIF2AK2,IFI27,IFI44,IFI44L,IFI6,IFIH1,IFIT1,IFIT2,IFIT3,IFIT5,IL12RB2,LILRA5,OAS3,PADI4,PRKCA,PTGES,RPS4Y1,SAMD9L,TRIM22,USP18	BRCA1,IFNG,IRF1,IRF3,IRF7,IRF8,Interferon alpha,MAPK1,MYC,PML,SPI1,STAT1,STAT3,STAT6,tretinoin
IL21		cytokine	Activated	2.967	bias	0.27	2.166	1e-08	CMPK2,EIF2AK2,HERC6,IFIT1,IFIT2,IFIT3,IL12RB2,RSAD2,USP18	IFNG,IL21,IRF1,Immunoglobulin,JAK,MYC,NFATC2,SPI1,STAT1,STAT2,STAT3,STAT4,STAT6
IFNLR1		transmembrane receptor						1.14e-08	CMPK2,IFI44,IFIH1,IFIT2,IFIT3,RSAD2	IFNL1,IFNLR1,MYC,SPI1,STAT1,STAT2,STAT3,STAT6
TREX1		enzyme	Inhibited	-2.168	bias	-0.362	-1.382	1.35e-08	IFI44,IFI44L,IFIT1,IFIT2,USP18	CGAS,IRF3,STAT1,TREX1
lipopolysaccharide		chemical drug	Activated	3.633		0.202	2.67	1.86e-08	CCL3L1,CMPK2,CYP27A1,DDX58,DDX60,EIF2AK2,HERC5,IFI27,IFI44,IFI44L,IFI6,IFIH1,IFIT1,IFIT2,IFIT3,IFIT5,IL12RB2,KANK1,OAS3,PRKCA,PTGES,RSAD2,SNAPC1,TRIM22,USP18	IFN Beta,IFNG,IRF1,IRF7,IRF8,MAPK1,MYC,SPI1,STAT1,STAT2,STAT3,STAT6,lipopolysaccharide
TCR		complex						6.43e-08	DDX58,HERC5,IFI44,IFI44L,IFI6,IFIH1,IFIT1,IFIT2,IFIT3,IL12RB2,RSAD2	IFNG,IRF1,IRF3,IRF5,IRF7,MAP3K7,MAPK1,SOCS1,SPI1,STAT1,STAT2,STAT3,STAT6,TCR
NKX2-3		transcription regulator	Inhibited	-2.333		0.009	-2.361	6.83e-08	CMPK2,DDX58,DDX60,EIF2AK2,PAWR,PNPT1,SAMD9L,TRIM22,USP18
IFNL4		cytokine		1.977	bias	0.403	1.181	9.04e-08	DDX58,IFI6,IFIH1,IFIT1
ISGF3		complex		1.969	bias	0.403	1.176	9.04e-08	EIF2AK2,IFIH1,IFIT2,RSAD2
VCAN		other	Activated	2.789		0.037	2.686	1.1e-07	AGRN,IFI44,IFI44L,IFI6,IFIT1,IFIT2,OAS3,TRIM22
IKZF3		transcription regulator		-1.664	bias	-0.284	-0.973	1.63e-07	DDX58,IFI27,IFI6,IFIT3,IFIT5,INAFM2
CpG oligonucleotide		chemical drug						2.05e-07	DDX58,DDX60,IFI27,IFI6,IFIT2,IFIT3,OAS3,PTGES	CpG oligonucleotide,IFNG,IRF1,IRF3,IRF7,IRF8,Interferon alpha,SPI1,STAT1,STAT3,STAT6
Ifn		group	Activated	2.57	bias	0.278	1.857	2.11e-07	DDX58,EIF2AK2,IFIH1,IFIT1,OAS3,RSAD2,TRIM22	IFNAR1,IRF1,IRF3,ISGF3,Ifn,JAK,MYC,SPI1,STAT1,STAT2,STAT3,STAT4,STAT6
PF4		cytokine		0.927		0.184	0.562	2.45e-07	CMPK2,DDX58,DDX60,EPSTI1,RSAD2,USP18
MAP3K7		kinase		1.698		0.179	1.307	3.09e-07	DDX58,IFI44,IFIH1,IFIT1,IFIT2,IFIT3	IRF3,IRF5,IRF7,MAP3K7,MAPK1,MYC,STAT1,STAT3
PARP9		enzyme	Activated	2	bias	0.358	1.284	3.82e-07	IFI44,IFIT1,IFIT2,IFIT3
SENP3		peptidase	Activated	2.236	bias	0.403	1.336	5.18e-07	EIF2AK2,IFI44,IFIT2,IFIT3,RSAD2	IRF3,IRF5,IRF7,SENP3,STAT1,STAT3,STING1,TBK1
SP110		transcription regulator	Inhibited	-2.646		-0.083	-2.427	5.64e-07	IFI27,IFI6,IFIH1,IFIT1,IFIT3,OAS3,PRKCA
IFIH1	0.848	enzyme						5.78e-07	IFI27,IFI44L,IFIT1,RSAD2,USP18	IFIH1,IFNB1,IRF1,IRF3,IRF7,Interferon alpha,SPI1,STAT1,STAT2,STAT3
IKBKE		kinase	Activated	2.397	bias	0.329	1.607	7.66e-07	FCRL5,IFIH1,IFIT1,IFIT2,IFIT3,RSAD2	IFNB1,IKBKE,IRF1,IRF3,IRF5,IRF7,SPI1,STAT1,STAT2,STAT3,TBK1
ZNF395		transcription regulator						7.77e-07	IFI44,IFIT1,IFIT2
IFN type 1		group	Activated	2.183	bias	0.256	1.624	8.76e-07	DDX58,EIF2AK2,IFIH1,IFIT1,IFIT2	FADD,IFN type 1,IRF1,IRF3,IRF7,ISGF3,Interferon alpha,STAT1,STAT3,STAT4
IFNA4		cytokine	Activated	2.164	bias	0.386	1.327	8.76e-07	IFIH1,IFIT1,IFIT2,RSAD2,USP18	IFNA4,IFNAR1,IRF1,IRF3,ISGF3,MYC,SPI1,STAT1,STAT2,STAT3,STAT6
ziritaxestat		chemical drug	Inhibited	-2.236		-0.008	-2.218	8.76e-07	IFIT1,IFIT2,IFIT3,OAS3,USP18
PTGER4		g-protein coupled receptor	Inhibited	-2.646		-0.086	-2.419	1.16e-06	CMPK2,DDX58,HERC6,IFIH1,IFIT2,RSAD2,USP18	IFNG,IRF1,MYC,PTGER4,SPI1,STAT1,STAT3,STAT6
NCOR1		transcription regulator	Inhibited	-2.236	bias	-0.285	-1.598	1.18e-06	CEBPE,DDX58,DDX60,IFIT2,IFIT3,OAS3
2-aminopurine		chemical reagent		-1.987	bias	-0.268	-1.454	1.3e-06	DDX58,IFI6,IFIT1,IFIT2	2-aminopurine,EIF2AK2,IRF1,IRF3,STAT3
THPO		cytokine		0		0.22	-0.437	1.49e-06	CMPK2,DDX58,DDX60,EPSTI1,RSAD2,USP18
IFNL3		cytokine		1.977	bias	0.403	1.181	2.88e-06	DDX58,IFIH1,RSAD2,USP18
DNASE2		enzyme						3.79e-06	IFIT3,OAS3,RSAD2,USP18
G protein alphai		group	Activated	2.219	bias	0.381	1.374	6.04e-06	DDX58,IFIH1,IFIT3,RSAD2,USP18
miR-199a-5p (and other miRNAs w/seed CCAGUGU)		mature microrna		-1.342	bias	-0.392	-0.465	6.04e-06	CMPK2,IFI27,PADI4,RSAD2,SAMD9L
KLF7		transcription regulator						6.33e-06	IFI6,IFIT1,IFIT3
IRF8		transcription regulator		-0.392		0.19	-0.764	1.04e-05	CEBPE,DDX58,IFI44L,IFI6,IFIT2,IFIT3	IRF1,IRF7,IRF8,SPI1,STAT1,STAT3
SAMHD1		enzyme						1.09e-05	DDX58,IFI27,IFI6
TICAM1		other	Activated	2.385	bias	0.379	1.48	1.12e-05	CMPK2,DDX58,IFIT1,IFIT2,IFIT3,RSAD2	IFNB1,IRF1,IRF3,IRF5,IRF7,SPI1,STAT1,STAT2,STAT3,TBK1,TICAM1
xanthine oxidase		group						1.17e-05	DDX58,IFIH1
IFNE		cytokine	Activated	2	bias	0.362	1.275	1.44e-05	HERC5,IFIH1,IFIT2,USP18
MYC		transcription regulator		-1.66		0.161	-2.276	1.88e-05	CEBPE,HERC5,IFI27,IFI44,IFI44L,IFI6,IFIH1,IFIT1,IFIT2,IFIT3,IFIT5,PRKCA,RPS4Y1,RSAD2,USP18	BRCA1,IRF3,IRF5,IRF7,MYC,PGR,PML,STAT1,STAT3,TBK1
TLR9		transmembrane receptor	Activated	2.621	bias	0.331	1.754	2.16e-05	IFI44L,IFIT1,IFIT2,IFIT3,OAS3,RSAD2,USP18	IRF1,IRF3,IRF5,IRF7,Immunoglobulin,Interferon alpha,NFATC2,STAT1,STAT3,TLR7,TLR9
IKZF1		transcription regulator		-1.067		-0.228	-0.475	2.59e-05	EPSTI1,IFI27,IFI6,IFIT3,IFIT5,INAFM2,SULF2	IKZF1,IKZF3
lenalidomide		chemical drug		1.134		0.089	0.897	2.8e-05	CTSG,IFI27,IFI6,IFIH1,IFIT3,IFIT5,INAFM2	IKZF1,IKZF3,lenalidomide
IRF9		transcription regulator						2.86e-05	IFI27,IFIT1,IFIT2,IFIT3	IRF9,MYC,STAT1,STAT2,STAT3
LMK-235		chemical reagent						3.5e-05	IFIT1,IFIT3
BRCA1		transcription regulator		1.455		0.123	1.157	3.67e-05	DDX58,IFI27,IFI6,IFIT1,IFIT2,IFIT3	BRCA1,MYC,PML,STAT1,STAT3
uric acid		chemical - endogenous mammalian						5.24e-05	EIF2AK2,IFIT2,IFIT3,RSAD2,USP18	IRF3,IRF5,IRF7,STAT1,TBK1,uric acid
mezerein		chemical - endogenous non-mammalian						5.75e-05	IFI6,IFIH1,IFIT1
BICD2		other						6.98e-05	IFI27,IFIT1
poly I-C-LyoVec		chemical reagent						6.98e-05	DDX58,IFIH1
dexamethasone		chemical drug	Inhibited	-3.038		0.054	-3.256	7.05e-05	CMPK2,CYP27A1,DDX58,EPSTI1,HERC5,IFI44,IFI6,IFIT1,IFIT2,IFIT3,IFIT5,LILRA5,OAS3,PLOD1,PRKCA,PTGES,RSAD2,SNAPC1,SULF2,USP18	IL1B,IRF3,IRF5,IRF7,MAPK1,MYC,SIRT1,STAT1,STAT3,TBK1,TLR3,dexamethasone
GSTO1		enzyme		-1.982		-0.18	-1.626	7.47e-05	DDX58,IFI6,IFIT1,OAS3
NRAS		enzyme		-0.762		-0.158	-0.45	8.2e-05	AGRN,CCL3L1,IFIH1,IFIT1,SCX,USP18
DOCK8		other	Activated	2	bias	0.403	1.195	9.44e-05	CMPK2,IFIT2,IFIT3,RSAD2
SASH1		other	Activated	2	bias	0.403	1.195	0.000106	CMPK2,IFIT2,IFIT3,RSAD2
TLR7		transmembrane receptor	Activated	2.236	bias	0.392	1.36	0.000106	IFI44,IFI44L,IFIT1,IFIT3,OAS3,RSAD2	IRF1,IRF3,IRF7,IRF8,Immunoglobulin,Interferon alpha,NFATC2,STAT1,STAT3,TLR7
CC-122		chemical drug						0.000116	DDX58,IFIT3
pegintron		biologic drug						0.000116	DDX58,USP18
polyinosine-polycytidylic acid/polyethylenimine formulation		chemical reagent						0.000116	DDX58,IFIH1
dimethyl itaconate		chemical reagent						0.00012	IFIT2,IFIT3,RSAD2
SIRT1		transcription regulator	Inhibited	-2.121		-0.14	-1.727	0.000124	CMPK2,DDX58,DDX60,IFI44,IFIT3,RSAD2,SCX,USP18
TET2		enzyme	Inhibited	-2.236		0.165	-2.606	0.000127	CMPK2,IFIT2,IFIT3,RNF144A,RSAD2
IFN Lambda		group						0.000174	DDX58,OAS3
NLRP11		other						0.000174	IFIT1,IFIT2
RNASEL		enzyme						0.000181	EIF2AK2,IFIT2,USP18
AIRE		transcription regulator	Inhibited	-2		0.156	-2.312	0.000185	DDX60,EIF2AK2,HERC6,IFI44
MEF2A		transcription regulator	Activated	2	bias	0.325	1.349	0.000185	IFI44,IFIT2,IFIT3,RSAD2	IFN Beta,IRF1,MEF2A,STAT1,STAT2,STAT3,STAT6
STAT6		transcription regulator		-2		0.058	-2.163	0.000196	CMPK2,EIF2AK2,IFI44,IFI44L,IFIH1,IFIT3,OAS3,PRKCA	IFNG,IL4,IRF1,IRF5,MYC,SPI1,STAT1,STAT2,STAT3,STAT6
NCF1		enzyme						0.000198	DDX58,IFIH1,IL12RB2
5-O-mycolyl-beta-araf-(1->2)-5-O-mycolyl-alpha-araf-(1->1')-glycerol		chemical - endogenous non-mammalian	Activated	2	bias	0.336	1.327	0.000212	IFIT1,IFIT2,IFIT3,IFIT5
ZBTB10		other	Activated	2.219	bias	0.355	1.431	0.000222	DDX58,IFIH1,IFIT1,IFIT2,IFIT3
FADD		other	Activated	2		0.201	1.597	0.000242	DDX58,EIF2AK2,IFIH1,IFIT2	FADD,IRF3,IRF7,STAT1
PRDM16		transcription regulator						0.000257	IFI44,IFIT2,OAS3
KDM1A		enzyme						0.000275	COL4A4,DDX60,EIF2AK2,EPSTI1,IFI44,IFIT3,USP18
SAMSN1		other	Activated	2	bias	0.358	1.283	0.000276	CMPK2,IFIT2,IFIT3,RSAD2
GAPDH		enzyme						0.000303	IFI6,IFIT2,OAS3
BLM		enzyme						0.000323	IFI44L,IFIT1
SOD1		enzyme						0.000394	DDX58,IFI44,IFIH1,PAWR,RSAD2,USP18
ZBED2		transcription regulator						0.000414	CMPK2,OAS3
TNFSF10		cytokine	Activated	2		0.077	1.845	0.000426	EIF2AK2,IFI27,IFI6,IFIT1	MAPK1,STAT1,STAT3,TNFSF10
E. coli B4 lipopolysaccharide		chemical toxicant		1.673	bias	0.26	1.054	0.000441	CYP27A1,DDX58,IFIT3,PTGES,RSAD2,USP18	E. coli B4 lipopolysaccharide,IFNG,IL1B,IRF1,IRF3,IRF5,IRF7,SIRT1,SOCS1,SPI1,STAT1,STAT2,STAT3,STAT6,TBK1
CD40LG		cytokine						0.000446	EIF2AK2,IFI44,IFI6,IFIT1,IFIT2,IFIT3,PAWR	CD40LG,IL4,IRF1,IRF7,IRF8,Immunoglobulin,MAPK1,MYC,NFATC2,STAT1,STAT3,STAT6
FLT3		kinase						0.0005	CEBPE,IFIT2,IFIT3
RNASEH2B		other						0.000516	IFI44,IFIT3
emactuzumab		biologic drug						0.00063	IFIT1,IFIT3
IL4		cytokine	Inhibited	-2.34		0.229	-3.117	0.000639	CMPK2,EIF2AK2,IFI44,IFI44L,IFIH1,IFIT1,IFIT3,IL12RB2,OAS3,PAWR,PRKCA,USP18	IFNAR1,IFNG,IL4,IRF1,IRF3,IRF7,IRF8,SPI1,STAT1,STAT2,STAT3,STAT6
BTK		kinase	Inhibited	-2		0.058	-2.115	0.000715	IFI44L,IFIT1,IFIT3,OAS3
NFATC2		transcription regulator	Activated	2		0.182	1.637	0.000758	CMPK2,IFIT2,IFIT3,IL12RB2,RSAD2
ETV6-RUNX1		fusion gene/product	Inhibited	-2.219	bias	-0.286	-1.585	0.000785	IFI6,IFIH1,IFIT1,IFIT3,RNF144A,RSAD2	ETV6-RUNX1,IRF3,IRF7,STAT1
deferoxamine		chemical drug		0.447		0.186	0.032	0.000861	IFI6,IFIT5,PRKCA,RSAD2,SULF2
ATXN3		peptidase						0.000889	IFIT1,IFIT2
FCGR2A		transmembrane receptor						0.000903	IFIT3,OAS3,USP18
IFNA10		cytokine						0.00103	IFIH1,IFIT1
IFNA14		cytokine						0.00103	IFIH1,IFIT1
IFNA17		cytokine						0.00103	EIF2AK2,IFIH1
IFNA21		cytokine						0.00103	IFIH1,IFIT1
IFNA5		cytokine						0.00103	IFIH1,IFIT1
IFNA6		cytokine						0.00103	IFIH1,IFIT1
IFNA7		cytokine						0.00103	IFIH1,IFIT1
POU2AF1		transcription regulator						0.00116	IFI44,IFI44L,IFIT3	IL4,IRF1,POU2AF1,STAT1,STAT3,STAT6
IFNA16		cytokine						0.00119	IFIH1,IFIT1
IFNA8		cytokine						0.00119	IFIH1,IFIT1
IFNL2		other						0.00119	IFIT1,RSAD2
TAP1		transporter						0.00119	EIF2AK2,IFIT1
SB203580		chemical - kinase inhibitor		-1.673	bias	-0.326	-0.815	0.00136	EIF2AK2,IFI27,IFIT1,IFIT2,IFIT3,IFIT5,PTGES	IFNB1,IFNG,IRF1,IRF3,IRF7,IRF8,MAPK1,MYC,SB203580,SPI1,STAT1,STAT2,STAT3,STAT6
birabresib		chemical drug						0.00147	IFI44,IFI44L,USP18
TNK1		kinase						0.00154	IFIH1,IFIT2
fontolizumab		biologic drug						0.00154	IL12RB2,RSAD2
prexasertib		chemical drug						0.00174	IFIH1,IFIT2,IFIT3
NFAT5		transcription regulator		-1.922		0.206	-2.317	0.00175	IFIT2,IFIT3,PTGES,RSAD2
JAK1/2		group						0.00189	EIF2AK2,HPCAL4,RSAD2
Map3k7		kinase						0.00197	CMPK2,IFIT2,RSAD2	IRF5,Map3k7
JAK1		kinase						0.00221	EIF2AK2,IFIT2,USP18	IFNAR1,IRF1,IRF3,JAK1,STAT1,STAT3,STAT6
UCP1		transporter	Inhibited	-2		0.069	-2.137	0.00248	DDX58,IFIT2,IFIT3,OAS3
aphidicolin		chemical toxicant						0.00258	IFI44L,IFIT1
IFNK		cytokine						0.00282	EIF2AK2,IFIH1
IFN alpha/beta		group						0.00285	IFIT2,IFIT3,RSAD2	IFN alpha/beta,IFNAR1,IRF1,IRF3,IRF9,STAT1,STAT2,STAT3,STAT6
MYD88		other		1.452	bias	0.364	0.654	0.00312	CMPK2,IFIT2,PTGES,RSAD2,USP18	IFNB1,IL1B,IRF1,IRF3,MYD88,SIRT1,SPI1,STAT2,STAT3
RARB		ligand-dependent nuclear receptor		0		0.132	-0.265	0.00326	DDX58,IFI27,IFIT1,USP18
IL1B		cytokine		1.725		0.147	1.274	0.00332	CCL3L1,CMPK2,EPSTI1,HERC5,IFIT1,IFIT3,PTGES,RSAD2,SCX,USP18	IL1B,IL21,PGR,PRKCA,SIRT1,SPI1,STAT1,STAT3
LOC299282		other						0.00344	CYP27A1
UBE2L6		enzyme						0.00344	DDX58
fostamatinib		chemical drug						0.00344	PAWR
AREG		growth factor						0.00348	IFI6,IFIT2,IFIT3
PLK2		kinase						0.0036	CMPK2,IFIT2
SGPL1		enzyme						0.0036	DDX58,IFIT1
PLK4		kinase						0.00388	CMPK2,IFIT2
PDLIM2		other						0.00419	IFI44,IFIT3,OAS3
TRIM37		enzyme						0.00446	IFIT2,PAWR
TREM1		transmembrane receptor		1		0.21	0.581	0.00495	IFIT2,KANK1,MCF2L2,SNAPC1
USP18	1.382	peptidase						0.00509	IFI6,IFIH1
TAB1		enzyme						0.00576	IFIH1,IFIT1
phenethyl isothiocyanate		chemical drug						0.00601	IFIT1,IFIT2,IFIT3
cisplatin		chemical drug		0.91		0.15	0.611	0.00611	DDX58,IFI6,IFIH1,PAWR,PRKCA,PTGES,SULF2,TRIM22
1alpha,25-dihydroxy-previtamin D3		chemical reagent						0.00687	PRKCA
EXT2		enzyme						0.00687	NDST1
GAB3		other						0.00687	IFIT1
IFIT1B		other						0.00687	USP18
MED6		transcription regulator						0.00687	IFIT2
PDE11A		enzyme						0.00687	CACNG8
PLA2G2F		enzyme						0.00687	PTGES
TRIM5		enzyme						0.00687	IFIT2
TRIM50		other						0.00687	IFIT2
ZSCAN1		transcription regulator						0.00687	PRKCA
potassium superoxide		chemical toxicant						0.00687	IL12RB2
sPla2		group						0.00687	PTGES
Immunoglobulin		complex		1.849		0.029	1.775	0.00731	CMPK2,EIF2AK2,IFIT1,IFIT2,IFIT3,OAS3,RSAD2,USP18	IFNB1,IFNG,IL4,IRF1,IRF3,Immunoglobulin,MYC,SPI1,STAT1,STAT2,STAT3,STAT6
STAT4		transcription regulator		1.982	bias	0.403	1.184	0.00747	DDX58,IFIH1,IFIT2,IL12RB2
FCER1G		transmembrane receptor						0.00837	IFIT2,RSAD2
laminaran		chemical drug						0.00837	IFI44L,RSAD2
mitoxantrone		chemical drug						0.00837	IFIT2,RSAD2
salmonella minnesota R595 lipopolysaccharides		chemical - endogenous non-mammalian						0.00843	CMPK2,IFIT2,RSAD2
RARA		ligand-dependent nuclear receptor		-1		0.001	-1.003	0.0085	CEBPE,IFI44,IFI44L,IL12RB2,RSAD2
PRKCA	0.593	kinase						0.00921	IFIT1,IFIT3,RSAD2	DDX58,IRF3,IRF7,IRF8,IRF9,PGR,PRKCA,SPI1,STAT1,STAT2,STAT3
pembrolizumab		biologic drug						0.0101	CCL3L1,IFIT1
HERC5	1.577	enzyme						0.0103	IFIT2
MID2		other						0.0103	IFIT2
MKNK2		kinase						0.0103	IFIT2
MLST8		other						0.0103	IFIT2
TRIM13		enzyme						0.0103	IFIT2
TRIM32		transcription regulator						0.0103	IFIT2
TRIM36		enzyme						0.0103	IFIT2
TRIM41		other						0.0103	PRKCA
TRIM66		transcription regulator						0.0103	IFIT2
TRIM67		other						0.0103	IFIT2
TRIM9		enzyme						0.0103	IFIT2
amifostine		chemical drug						0.0103	PTGES
botulinum toxin type A		biologic drug						0.0103	SCX
nilutamide		chemical drug						0.0103	CYP27A1
poly(C)RNA		chemical reagent						0.0103	PTGES
IRF2		transcription regulator						0.0109	EIF2AK2,IL12RB2,USP18
MAPT		other						0.0114	COL4A4,DDX60,EPSTI1,IFI44,IFIT3,USP18
CREBBP		transcription regulator						0.0118	CTSG,EPSTI1,OAS3,RSAD2,USP18
hexamethylene bisacetamide		chemical reagent						0.0119	CEBPE,IFIT3
TLR4		transmembrane receptor						0.0119	CMPK2,IFIT2,IFIT3,PTGES,RSAD2
molybdenum disulfide		chemical reagent						0.0125	AGRN,IFI44,IFIT1
ESR2		ligand-dependent nuclear receptor		-1.89		0.139	-2.257	0.0127	DDX58,IFI44,IFIH1,IFIT2,IFIT3,LRRN3,RSAD2
Eif2		complex						0.0137	EIF2AK2
GNPAT		enzyme						0.0137	UGT8
N-butyldeoxynojirimycin		chemical drug						0.0137	PAWR
OASL		enzyme						0.0137	IFIT1
Ro31-8425		chemical - kinase inhibitor						0.0137	PRKCA
miR-208b inhibitor		chemical reagent						0.0137	EIF2AK2
miR-499a-5p inhibitor		chemical reagent						0.0137	EIF2AK2
TNF		cytokine		1.346		0.142	0.933	0.0145	CYP27A1,DDX58,EIF2AK2,HERC5,IFI27,IFI6,IFIH1,IFIT1,IFIT3,IFIT5,OAS3,PRKCA,PTGES
APP		other	Activated	2.121		0.149	1.701	0.017	CMPK2,DDX58,HERC6,IFIH1,IFIT2,PRKCA,RSAD2,USP18
FBXO44		enzyme						0.017	DDX58,IFIH1
CD93		other						0.0171	CYP27A1
KLF8		transcription regulator						0.0171	EPSTI1
N-arachidonoyl-dopamine		chemical - endogenous mammalian						0.0171	PTGES
SPIN1		other						0.0171	IFI44L
SPINDOC		other						0.0171	IFI44L
TRIM58		enzyme						0.0171	IFIT2
butylated hydroxytoluene		chemical toxicant						0.0171	PTGES
SATB1		transcription regulator						0.0199	EPSTI1,LRRN3,TRIM22
IL12RB1		transmembrane receptor						0.0205	IFI6
KPNA2		other						0.0205	IFIT1
coxsackievirus A21		biologic drug						0.0205	DDX58
ingenol mebutate		chemical drug						0.0205	PRKCA
lestaurtinib		chemical drug						0.0205	CEBPE
KRAS		enzyme	Inhibited	-2.219		0.012	-2.246	0.0206	AGRN,EIF2AK2,HPCAL4,IFI6,IFIT1,PAWR,UGT8
Salmonella enterica serotype abortus equi lipopolysaccharide		chemical toxicant						0.0206	IFIT2,KANK1,MCF2L2
phytohemagglutinin		chemical drug						0.021	CCL3L1,CTSG,IL12RB2,PRKCA
CUX1		transcription regulator						0.0211	CEBPE,RAB36
NEUROG1		transcription regulator						0.0211	LRRN3,TRIM22
infliximab		biologic drug						0.0217	IL12RB2,PTGES
WWTR1		transcription regulator						0.023	DDX58,IFIH1
norepinephrine		chemical - endogenous mammalian						0.0232	LRRN3,PADI4,PTGES
IgG		complex		1.114		-0.077	1.262	0.0236	CYP27A1,DDX58,IFIH1,IL12RB2
EFNA1		other						0.0236	HERC6,USP9Y
folic acid		chemical - endogenous mammalian						0.0236	IFI27,IFI6
ADAM21		peptidase						0.0238	TPPP3
G3BP1		enzyme						0.0238	DDX58
GPRC5A		g-protein coupled receptor						0.0238	PTGES
H4-16		other						0.0238	IFI6
HOXC11		transcription regulator						0.0238	PAWR
NOX5		ion channel						0.0238	PTGES
Stat1 dimer		complex						0.0238	EIF2AK2
TRIM8		enzyme						0.0238	IFIT2
nigericin		chemical drug						0.0238	EIF2AK2
noladin ether		chemical - endogenous mammalian						0.0238	CYP27A1
poly rI:rC-RNA HMW		chemical reagent						0.0238	EIF2AK2
poly(dG-dC)		chemical reagent						0.0238	RSAD2
chloroquine		chemical drug						0.0243	DDX58,IFIH1
clopidogrel		chemical drug						0.0256	AGRN,IFIT1
rosiglitazone		chemical drug		1.067		0.134	0.801	0.0267	IFIT2,IFIT3,OAS3,PTGES,TRIM22
isotretinoin		biologic drug						0.0269	IFIT3,PRKCA
Duxbl1		other						0.0272	OAS3
ETV6-NTRK3		fusion gene/product						0.0272	IFIT3
Gm20703		other						0.0272	IFIT1
MLANA		other						0.0272	KIR2DL1/KIR2DL3
TBL1X		transcription regulator						0.0272	USP18
TBL1XR1		transcription regulator						0.0272	USP18
cholestyramine		chemical drug						0.0272	CYP27A1
Ige		complex		0	bias	0.298	-0.596	0.0281	CMPK2,PRKCA,RSAD2,TPPP3
RORA		ligand-dependent nuclear receptor						0.0305	CYP27A1,SULF2,USP9Y
ANGPTL3		growth factor						0.0305	AGRN
CD53		other						0.0305	TPPP3
DEK		transcription regulator						0.0305	CEBPE
IRF3 dimer		complex						0.0305	IFIT2
RAB1A		enzyme						0.0305	PRKCA
RP 73401		chemical toxicant						0.0305	CEBPE
RUBCN		other						0.0305	IFIT3
UBA7		enzyme						0.0305	DDX58
bicyclol		chemical drug						0.0305	PRKCA
miR-185-5p (and other miRNAs w/seed GGAGAGA)		mature microrna						0.0305	MIR124-1HG
N-Ac-Leu-Leu-norleucinal		chemical - protease inhibitor						0.0311	PAWR,PRKCA
SMARCB1		transcription regulator						0.0325	EIF2AK2,OAS3,RAB36
ATP1B1		transporter						0.0339	EIF2AK2
DHX58		enzyme						0.0339	IFIH1
EXT1		enzyme						0.0339	NDST1
IL20		cytokine						0.0339	CTSG
PHLPP2		enzyme						0.0339	PRKCA
Stat1-Stat2		complex						0.0339	EIF2AK2
USP37		peptidase						0.0339	CEBPE
mir-15		microrna						0.034	DDX58,IFIT1
ELAVL1		other						0.0346	IFI44,IFIH1,USP18
SOX4		transcription regulator						0.0346	KANK1,LRRN3,RNF144A
IL12 (complex)		complex						0.0354	IFIH1,IFIT2,IL12RB2
HMGB1		transcription regulator						0.037	IFIT1,PTGES
CAMK2G		kinase						0.0372	CEBPE
CCR9		g-protein coupled receptor						0.0372	TPPP3
COPA		transporter						0.0372	RSAD2
HDAC11		transcription regulator						0.0372	EIF2AK2
SD6		chemical reagent						0.0372	IFI27
TRIM25		transcription regulator						0.0372	IFIT2
YOD1		enzyme						0.0372	IFIT1
miR-142-3p (and other miRNAs w/seed GUAGUGU)		mature microrna						0.0372	PRKCA
SP3		transcription regulator						0.0385	EIF2AK2,IL12RB2,PADI4
promegestone		chemical drug						0.0393	IFIT3,IFIT5
SOCS3		phosphatase						0.0401	IFIT1,IFIT2
DDB2		other						0.0405	EIF2AK2
LY-2510924		biologic drug						0.0405	LILRA5
MTORC2		complex						0.0405	IFIT2
NACC1		transcription regulator						0.0405	EIF2AK2
RNF216		enzyme						0.0405	IFIT1
SC-58125		chemical drug						0.0405	PTGES
indinavir		chemical drug						0.0405	CEBPE
RGS4		enzyme						0.0409	GPR15,RAB36
BMP10		growth factor						0.0417	CMPK2,RSAD2
epicatechin		chemical drug						0.0433	SCX,SULF2
(±)-2-hydroxyoleic acid		chemical drug						0.0438	PRKCA
4-methyl umbelliferone-8-carbaldehyde		chemical reagent						0.0438	SNAPC1
GNB3		enzyme						0.0438	PRKCA
MZF1		transcription regulator						0.0438	PRKCA
PEX5L		ion channel						0.0438	CYP27A1
PIM3		kinase						0.0438	IL12RB2
TRIM38		other						0.0438	IFIT2
meloxicam		chemical drug						0.0438	PTGES
Ifn gamma		complex						0.0441	EIF2AK2,IFI44L
ATG7		enzyme						0.0449	CMPK2,IFIH1
miR-146a-5p (and other miRNAs w/seed GAGAACU)		mature microrna						0.0449	IL12RB2,KIR2DL1/KIR2DL3
CSF3R		transmembrane receptor						0.0471	CEBPE
N-(3-oxododecanoyl)-homoserine lactone		chemical reagent						0.0471	PTGES
RMRP		other						0.0471	RSAD2
TYR		enzyme						0.0471	KIR2DL1/KIR2DL3
clasto-lactacystin beta-lactone		chemical - protease inhibitor						0.0471	PRKCA
diacylglycerol		chemical - endogenous mammalian						0.0471	PRKCA
exisulind		chemical - endogenous mammalian						0.0471	PTGES
loxoribine		chemical drug						0.0471	PTGES
MKNK1		kinase						0.0482	AGRN,IFIT2
NR1H2		ligand-dependent nuclear receptor						0.0491	DDX60,IFIT2
Top Causal Networks
Master Regulator	Molecule Type	Expr Log Ratio	Depth	Predicted Activation State	Notes	Activation z-score	p-value of overlap	Network bias-corrected p-value	Participating regulators	Target molecules in dataset	Causal network	Target-connected regulators	Relationships Between Master Regulators(Increases/Downstream)	Relationships Between Master Regulators(Decreases/Downstream)	Relationships Between Master Regulators(Affects/Downstream)	Relationships Between Master Regulators(Increases/Upstream)	Relationships Between Master Regulators(Decreases/Upstream)	Relationships Between Master Regulators(Affects/Upstream)	Relationships Between Master Regulators(Increases/Both)	Relationships Between Master Regulators(Decreases/Both)	Relationships Between Master Regulators(Affects/Both)
NONO	transcription regulator		1	Activated	biased	4.796	9.04e-34	0.0001	NONO	CMPK2,DDX58,DDX60,EIF2AK2,EPSTI1,HERC5,HERC6,IFI27,IFI44,IFI44L,IFI6,IFIH1,IFIT1,IFIT2,IFIT3,IFIT5,LINC00487,OAS3,PNPT1,RSAD2,SAMD9L,TRIM22,USP18	23 (1)	1				DDX58,EIF2AK2,HERC5,IFIH1,IFNL1,IKBKE,ISG15,OASL,PARP9,PML,PNPT1,SP110,STAT1,STAT2,TLR3,TNFSF10,UBE2L6,USP18	PDE11A
IFNL1	cytokine		1	Activated	biased	4.359	2.36e-30	0.0001	IFNL1	CMPK2,DDX58,DDX60,EIF2AK2,HERC5,HERC6,IFI27,IFI44,IFI44L,IFI6,IFIH1,IFIT1,IFIT2,IFIT3,IFIT5,OAS3,RSAD2,TRIM22,USP18	19 (1)	1	IKBKE,IRF1,IRF3,IRF3-IRF7,IRF7,lipopolysaccharide,MAPK1,MAVS,NONO,PAF1,poly I-C-LyoVec,poly rI:rC-RNA,SOCS1,TBK1,TICAM1,TLR3,TLR9	SIRT1,TAP1		EIF2AK2,HERC5,IFIH1,IRF9,ISG15,JAK1,MHC CLASS I (family),OASL,PML,SP110,STAT1,STAT2,STAT4,UBE2L6,USP18
IFNA2	cytokine		1	Activated	biased	4.472	3.06e-24	0.0001	IFNA2	CMPK2,DDX58,DDX60,EIF2AK2,HERC5,HERC6,IFI27,IFI44,IFI44L,IFI6,IFIH1,IFIT1,IFIT2,IFIT3,IFIT5,IL12RB2,OAS3,RSAD2,TRIM22,USP18	20 (1)	1	CpG ODN 2006,FCGR2A,IRF3,lipopolysaccharide,poly rI:rC-RNA,STING1,TBK1,TICAM1,TLR7,TLR9	IRF8,OASL		DDX58,EIF2AK2,GAB3,HERC5,IFIH1,IFNAR1,IFNAR2,IFNB1,IFNG,IL4,Interferon alpha,IRF1,IRF5,IRF9,ISG15,ISGF3,JAK1,MAPK1,MHC CLASS I (family),PARP9,PML,SAMHD1,SOCS1,SP110,STAT1,STAT2,STAT4,STAT6,TAP1,TGM2,TNFSF10,TREX1,UBE2L6,USP18
IRGM	enzyme		1	Inhibited	biased	-3.606	2.45e-21	0.0001	IRGM	DDX58,DDX60,HERC5,IFI44,IFI44L,IFIH1,IFIT1,IFIT2,IFIT3,IFIT5,RSAD2,TRIM22,USP18	13 (1)	1	APP,DOCK8,G protein alphai,IFNG,IRF3,IRF7,lipopolysaccharide,SAMSN1,SASH1,TICAM1,ZBTB10	Irgm1,NFAT5,PTGER4,SIRT1,SOCS1,TRIM24			CGAS,DDX58,HERC5,IFIH1,IFNE,ISG15,OASL,SAMHD1,TLR3,UBE2L6,USP18
IRF3-IRF7	complex		2	Activated	biased	3.9	1e-20	0.0001	IRF3,IRF3-IRF7,IRF7	CMPK2,DDX58,DDX60,EIF2AK2,HERC5,IFI27,IFI44,IFI44L,IFI6,IFIH1,IFIT1,IFIT2,IFIT3,LILRA5,OAS3,RSAD2,SAMD9L,TRIM22,USP18	19 (3)	2	TICAM1			IFN alpha/beta,IFN Beta,IFNA4,IFNL1
STING-TRAF3-TBK1	complex		2	Activated	biased	3.9	1e-20	0.0001	IRF3,IRF7,STING-TRAF3-TBK1	CMPK2,DDX58,DDX60,EIF2AK2,HERC5,IFI27,IFI44,IFI44L,IFI6,IFIH1,IFIT1,IFIT2,IFIT3,LILRA5,OAS3,RSAD2,SAMD9L,TRIM22,USP18	19 (3)	2	MAVS			IRF3,IRF7
UBE3C	enzyme		2	Inhibited	biased	-3.9	1e-20	0.0001	IRF3,IRF7,UBE3C	CMPK2,DDX58,DDX60,EIF2AK2,HERC5,IFI27,IFI44,IFI44L,IFI6,IFIH1,IFIT1,IFIT2,IFIT3,LILRA5,OAS3,RSAD2,SAMD9L,TRIM22,USP18	19 (3)	2					IFNA1/IFNA13,IFNA4,IFNB1,IRF3,IRF7
PRL	cytokine		1	Activated	biased	4.359	6.69e-20	0.0001	PRL	CMPK2,DDX58,EIF2AK2,EPSTI1,HERC5,HERC6,IFI44,IFI44L,IFI6,IFIH1,IFIT1,IFIT3,IFIT5,OAS3,PNPT1,RSAD2,SAMD9L,USP18,ZCCHC2	19 (1)	1	IFNB1,Interferon alpha,tretinoin	IFNG		APP,BRCA1,CNN3,DDX58,EIF2AK2,HERC5,IFIH1,IRF1,IRF7,IRF9,ISG15,KRT5,MYC,PNPT1,PRKCA,SAMHD1,SP110,STAT2,USP18	SOCS1,UCP1
IRF7	transcription regulator		1	Activated	biased	3.5	4.96e-19	0.0001	IRF7	CMPK2,DDX58,HERC5,IFI44,IFI44L,IFI6,IFIH1,IFIT1,IFIT2,IFIT3,LILRA5,OAS3,RSAD2,SAMD9L,TRIM22,USP18	16 (1)	1	APP,BRCA1,bromodeoxyuridine,CC-122,CGAS,CLEC12A,CpG ODN 2006,DOCK8,FADD,FCGR2A,Ifnar,IFNAR1,IFNG,IKBKE,IL21,IRF3,ISGF3,JAK1/2,lipopolysaccharide,MAVS,MEF2A,MSC,oblimersen,PARP9,PDLIM2,PML,poly rI:rC-RNA,prexasertib,PRL,ribavirin,SAMSN1,SASH1,SENP3,SPI1,stallimycin,STING-TRAF3-TBK1,STING1,TBK1,TICAM1,TLR3,TLR7,TLR9,TNK1	ACKR2,DUSP1,DUSP11,ETV6-RUNX1,IKZF3,IL1RN,IL4,IRF2,MAP3K7,MAPK1,MYC,NCOR1,PGR,PNPT1,PRDM16,PTGER4,SAMHD1,SIRT1,STAT6,TAB1,TRIM24,UBE3C,ZBED2		HERC5,IFIT1B,IFN type 1,IFNA10,IFNA14,IFNA16,IFNA17,IFNA21,IFNA4,IFNA5,IFNA6,IFNA7,IFNA8,IFNE,IFNK,IFNL1,IFNL3,IRF8,IRGM,ISG15,OASL,TAP1,TNFSF10,TREX1,TRIM5,UBE2L6
IRF3	transcription regulator		1	Activated	biased	4	1.15e-18	0.0001	IRF3	CMPK2,DDX58,DDX60,EIF2AK2,IFI27,IFI44,IFI44L,IFI6,IFIH1,IFIT1,IFIT2,IFIT3,OAS3,RSAD2,SAMD9L,USP18	16 (1)	1	CLEC12A,E. coli B4 lipopolysaccharide,IKBKE,lipopolysaccharide,Map3k7,MAP3K7,MAVS,mir-183,PDLIM2,poly rI:rC-RNA,PRKCA,SGPL1,STING-TRAF3-TBK1,STING1,TBK1,TICAM1,TLR7,TLR9,TNK1	ETV6-RUNX1,NLRP11,phenethyl isothiocyanate,RACK1,UBE3C,UCP1		IFIT1B,IFN alpha/beta,IFN Beta,IFN type 1,IFNA1/IFNA13,IFNA10,IFNA14,IFNA16,IFNA17,IFNA2,IFNA21,IFNA4,IFNA5,IFNA6,IFNA7,IFNA8,IFNE,IFNK,IFNL1,IFNL2,IFNL3,IRF1,IRF5,IRF7,IRGM,Irgm1,ISG15,OASL,STAT1,STAT2,TAP1,TNFSF10,TREX1,UBE2L6,USP18
IFN Beta	group		1	Activated		3.357	8.81e-18	0.0001	IFN Beta	CMPK2,DDX58,EIF2AK2,HERC5,IFI27,IFI44,IFI6,IFIH1,IFIT1,IFIT2,IFIT3,PRKCA,RSAD2,SNAPC1,USP18	15 (1)	1	AIRE,BRCA1,hexamethylene bisacetamide,IKBKE,IRF3,IRF3-IRF7,IRF5,IRF8,lipopolysaccharide,MAP3K7,MAVS,MID2,PML,poly I-C-LyoVec,poly rI:rC-RNA,RNASEL,SGPL1,TBK1,TICAM1,TRIM13,TRIM32,TRIM36,TRIM37,TRIM66,TRIM8,TRIM9	COPA,FBXO44,NFAT5,RACK1,SAMHD1,SIRT1,TAP1,tofacitinib		AREG,CGAS,DUSP1,HERC5,IFIT1B,Ifn,IFN type 1,Ifnar,IL1RN,IL21,ISG15,JAK,JAK1,MHC CLASS I (family),MYC,STAT1,STAT2,STAT4,TNFSF10,USP18	IFNAR2,PRKCA,STAT6
IRF1	transcription regulator		1	Activated	biased	3.873	1.06e-17	0.0001	IRF1	CMPK2,DDX58,EIF2AK2,IFI27,IFI44,IFI44L,IFI6,IFIH1,IFIT1,IFIT2,IFIT3,IFIT5,IL12RB2,RSAD2,TRIM22	15 (1)	1	Am 580,APP,bromodeoxyuridine,DOCK8,DUSP1,IFN alpha/beta,IFNA2,Ifnar,IFNAR1,IFNK,interferon beta-1a,IRF3,ISGF3,JAK1,JAK1/2,lipopolysaccharide,MAP3K7,MEF2A,PDLIM2,pembrolizumab,PLK2,PLK4,poly rI:rC-RNA,PRL,ribavirin,SAMSN1,SASH1,stallimycin,STAT4,THPO,TICAM1,TLR7,tretinoin,ZBTB10	BTK,dimethyl itaconate,ETV6-RUNX1,IL1RN,Irgm1,NFAT5,PARP9,PTGER4,RC3H1,STAT6,TREM1,TRIM24,USP18		IFIH1,IFNA4,IFNL1,IFNL3,IL12RB1,IRF5,ISG15,MHC CLASS I (family),MYC,OASL,PML,SAMHD1,SP110,TAP1,TNFSF10
CGAS	enzyme		2	Activated	biased	4.243	4.55e-17	0.0001	CGAS,IFN type 1,STAT1	CMPK2,DDX58,DDX60,EIF2AK2,HERC5,HERC6,IFI27,IFI44,IFI44L,IFI6,IFIH1,IFIT1,IFIT2,IFIT3,IL12RB2,RSAD2,SAMD9L,USP18	18 (3)	3	IFN Beta,IFNAR1,IFNG,lipopolysaccharide,MAVS,poly rI:rC-RNA,STING1	FBXO44,IRGM,Irgm1		HERC5,IFIT1B,Ifn,IFN type 1,IFNA4,IFNB1,IRF7,ISG15,MMP12,STAT1,USP18
ribavirin	chemical drug		1	Activated		3.162	5.53e-17	0.0001	ribavirin	DDX58,EIF2AK2,HERC5,IFI27,IFI44L,IFI6,IFIT2,IFIT3,RSAD2,USP18	10 (1)	1				DDX58,EIF2AK2,HERC5,IFNG,Interferon alpha,IRF1,IRF7,ISG15,OASL,USP18	Ifn,IL4
RNY3	other		1	Activated	biased	3	1.85e-16	0.0001	RNY3	DDX60,EPSTI1,HERC5,IFI44,IFI44L,IFIT1,IFIT3,OAS3,RSAD2	9 (1)	1				HERC5,ISG15,OASL
interferon beta-1a	biologic drug		2	Activated		4.243	3.44e-16	0.0001	IFNAR1,IFNAR2,interferon beta-1a,STAT1,STAT2	CMPK2,DDX58,DDX60,EIF2AK2,HERC5,HERC6,IFI27,IFI44,IFI6,IFIH1,IFIT1,IFIT2,IFIT3,IL12RB2,OAS3,RSAD2,SAMD9L,USP18	18 (5)	4				IFNAR1,IFNAR2,IL1RN,IRF1,STAT1,STAT2
CGAS	enzyme		1	Activated	biased	3	3.94e-16	0.0001	CGAS	DDX60,HERC5,IFI44,IFI44L,IFIT1,IFIT2,IFIT3,RSAD2,USP18	9 (1)	1	IFN Beta,IFNAR1,IFNG,lipopolysaccharide,MAVS,poly rI:rC-RNA,STING1	FBXO44,IRGM,Irgm1		HERC5,IFIT1B,Ifn,IFN type 1,IFNA4,IFNB1,IRF7,ISG15,MMP12,STAT1,USP18
IL1RN	cytokine		1	Inhibited	biased	-3.606	5.05e-16	0.0001	IL1RN	DDX58,HERC6,IFI27,IFI44,IFI44L,IFI6,IFIH1,IFIT3,IFIT5,OAS3,RSAD2,TRIM22,USP18	13 (1)	1	E. coli B4 lipopolysaccharide,FCER1G,IFN Beta,IL4,Interferon alpha,interferon beta-1a,lipopolysaccharide,NFAT5,SPI1,ZBTB10	CD300LF,DUSP1,NRAS,VCAN			DDX58,IFIH1,IRF1,IRF7,IRF9,OASL,PML,STAT2,USP18
Ifnar	group		2	Activated	biased	4.796	7.06e-16	0.0001	Ifnar,IFNAR1,IFNAR2,poly rI:rC-RNA,STAT1	AGRN,CCL3L1,CMPK2,DDX58,DDX60,EIF2AK2,HERC5,HERC6,IFI27,IFI44,IFI44L,IFI6,IFIH1,IFIT1,IFIT2,IFIT3,IFIT5,IL12RB2,OAS3,PNPT1,RSAD2,SAMD9L,USP18	23 (5)	5	IFN Beta,Interferon alpha	ETV6-RUNX1		DDX58,EIF2AK2,FCER1G,IFIH1,IFIT1B,IFNB1,IFNG,IRF1,IRF7,IRF8,IRF9,Irgm1,ISG15,JAK1,MHC CLASS I (family),OASL,PNPT1,poly rI:rC-RNA,STAT1,STAT2,TAP1,TLR3,TLR7,TNFSF10,UBE2L6,USP18
TRIM24	transcription regulator		1	Inhibited	biased	-3.464	8.16e-16	0.0001	TRIM24	AGRN,CMPK2,DDX58,DDX60,EPSTI1,HERC6,IFI44,IFIH1,IFIT2,IFIT3,SAMD9L,USP18	12 (1)	1		PDLIM2		IFNB1,IL21,IL4,Interferon alpha	DDX58,IFIH1,IFIT1B,IRF1,IRF7,IRF9,IRGM,Irgm1,ISG15,OASL,SAMHD1,SOCS1,STAT1,STAT2,TAP1,USP18
RC3H1	enzyme		1	Inhibited	biased	-3.162	1.78e-15	0.0001	RC3H1	DDX58,IFI27,IFI44,IFI44L,IFI6,IFIT1,IFIT2,IFIT3,OAS3,RSAD2	10 (1)	1				IFNG,IL4	DDX58,IRF1,IRF9,ISG15,PARP9,STAT1,STAT2,STING1
NGLY1	enzyme		1	Inhibited		-3	2.73e-15	0.0001	NGLY1	IFI27,IFI44,IFI44L,IFIT1,IFIT2,IFIT3,OAS3,RSAD2,USP18	9 (1)	1					IFIT1B,USP18
MHC CLASS I (family)	group		3	Activated		4.583	1.36e-14	0.0001	HLA-B,LILRB1,MAPK1,MAPK3,MHC CLASS I (family),STAT1	CMPK2,DDX58,DDX60,EIF2AK2,HERC5,HERC6,IFI27,IFI44,IFI6,IFIH1,IFIT1,IFIT2,IFIT3,IFIT5,IL12RB2,OAS3,PTGES,RSAD2,SAMD9L,TRIM22,USP18	21 (6)	3	IFN Beta,IFNA1/IFNA13,IFNA10,IFNA14,IFNA16,IFNA17,IFNA2,IFNA21,IFNA4,IFNA5,IFNA6,IFNA7,IFNA8,Ifnar,IFNAR1,IFNB1,IFNE,IFNG,IFNK,IFNL1,IFNL2,IFNL3,Interferon alpha,IRF1,JAK1/2,lipopolysaccharide,oblimersen,PML,poly rI:rC-RNA,STAT2,TLR3,TLR7,TLR9	2-aminopurine,IL4,MYC
ACKR2	G-protein coupled receptor		1	Inhibited	biased	-3	1.69e-14	0.0001	ACKR2	DDX58,DDX60,EIF2AK2,IFI44,IFIT2,IFIT3,OAS3,RSAD2,USP18	9 (1)	1	tretinoin				DDX58,EIF2AK2,IFIT1B,IFNG,IRF7,ISG15,OASL,STAT1,STAT2,USP18
PNPT1	enzyme	0.779	1	Inhibited	biased	-3	5.1e-14	0.0001	PNPT1	AGRN,CMPK2,DDX58,EIF2AK2,IFI44,IFIH1,IFIT3,SAMD9L,USP18	9 (1)	1	Ifnar,NONO,PRL	NKX2-3			DDX58,IFIH1,IFIT1B,IFNB1,IRF7,Irgm1,ISG15,MYC,PARP9,STAT1,STAT2,UBE2L6,USP18
DDX58	enzyme	0.973	1	Activated	biased	3.162	8.77e-14	0.0001	DDX58	EIF2AK2,HERC5,IFI27,IFI44,IFIH1,IFIT1,IFIT2,IFIT3,RSAD2,USP18	10 (1)	1	APP,CC-122,E. coli B4 lipopolysaccharide,FADD,G protein alphai,IFN Lambda,IFNA2,Ifnar,IFNAR2,IFNG,IFNL4,IRF5,JAK,lipopolysaccharide,MAP3K7,mir-183,mir-96,NONO,PAF1,pegintron,poly I-C-LyoVec,poly rI:rC-RNA,polyinosine-polycytidylic acid/polyethylenimine formulation,PRKCA,PRL,RARB,ribavirin,SGPL1,ssRNA40,STAT4,TICAM1,tretinoin,xanthine oxidase,ZBTB10	2-aminopurine,ACKR2,BRCA1,FBXO44,filgrastim,GSTO1,IKZF3,IL1RN,IRGM,Irgm1,MAPK1,miR-182-5p (and other miRNAs w/seed UUGGCAA),NCOR1,NKX2-3,PNPT1,PTGER4,RC3H1,SAMHD1,SIRT1,TRIM24,UBE2L6,UCP1		HERC5,IFIH1,IFIT1B,IFNL2,IKBKE,IRF8,STAT1,STAT2,TBK1,TLR3,TNFSF10,USP18
Am 580	chemical reagent		2	Activated		2.294	1.11e-13	0.0001	Akt,Am 580,RARA,STAT1,TGM2	CEBPE,CMPK2,DDX60,EIF2AK2,HERC6,IFI27,IFI44,IFI44L,IFI6,IFIH1,IFIT1,IFIT2,IFIT3,IFIT5,IL12RB2,LILRA5,OAS3,PADI4,PTGES,SAMD9L,TRIM22,UGT8,USP18	23 (5)	4				DUSP1,IRF1,RARB,STAT1,TGM2
IFNL4	cytokine		2	Activated	biased	3.873	1.27e-13	0.0001	IFNL4,STAT1,STAT2	CMPK2,DDX58,DDX60,EIF2AK2,HERC6,IFI27,IFI6,IFIH1,IFIT1,IFIT2,IFIT3,IL12RB2,RSAD2,SAMD9L,USP18	15 (3)	3				DDX58,IFIH1,ISG15,OASL,STAT1,STAT2
PML	transcription regulator		1	Activated		2.887	1.68e-13	0.0001	PML	CEBPE,DDX60,EPSTI1,HERC6,IFI27,IFI44,IFI44L,IFIH1,IFIT1,IFIT3,OAS3,PRKCA	12 (1)	1	bromodeoxyuridine,Ifn,IFN type 1,IFNA2,IFNB1,IFNG,IFNL1,Interferon alpha,IRF1,IRF8,lipopolysaccharide,NONO,SAMSN1,SASH1,SENP3,SIRT1,stallimycin,tretinoin	ETV6-RUNX1,IL1RN		IFIH1,IFN Beta,IRF7,ISG15,MHC CLASS I (family),PGR,PRKCA,STAT1,TAP1	BRCA1,UCP1
JAK	group		1	Activated	biased	2.828	2.28e-13	0.0001	JAK	DDX58,EIF2AK2,IFI6,IFIH1,IFIT1,IFIT2,IFIT3,RSAD2	8 (1)	1	Ifn,IFN Beta,IFNE,IL21,IL4,THPO	SOCS1,tofacitinib		DDX58,EIF2AK2,IFIH1,IFNA1/IFNA13,ISG15,STAT1,STAT2,STAT4,STAT6
1alpha,25-dihydroxy-previtamin D3	chemical reagent		2	Inhibited		-3.357	2.43e-13	0.0001	1alpha,25-dihydroxy-previtamin D3,MAPK1	DDX58,EIF2AK2,HERC5,IFI27,IFI44,IFI6,IFIH1,IFIT1,IFIT2,IFIT3,IFIT5,OAS3,PRKCA,TRIM22,USP18	15 (2)	2				MAPK1,PRKCA
PARP9	enzyme		2	Activated	biased	3.873	3.05e-13	0.0001	PARP9,STAT,STAT1	CMPK2,DDX60,EIF2AK2,HERC6,IFI27,IFI44,IFI6,IFIH1,IFIT1,IFIT2,IFIT3,IL12RB2,RSAD2,SAMD9L,USP18	15 (3)	3	E. coli B4 lipopolysaccharide,EIF2AK2,IFNA2,IFNB1,IFNG,lipopolysaccharide,NONO,TGM2,tretinoin,ZBTB10	GSTO1,NKX2-3,PNPT1,RC3H1,TRIM37		IRF2,IRF7,ISG15,SP110,STAT1	IRF1
xanthine oxidase	group		2	Activated		3.873	3.19e-13	0.0001	STAT1,xanthine oxidase	CMPK2,DDX58,DDX60,EIF2AK2,HERC6,IFI27,IFI6,IFIH1,IFIT1,IFIT2,IFIT3,IL12RB2,RSAD2,SAMD9L,USP18	15 (2)	2				DDX58,IFIH1,STAT1
ZNF598	enzyme		1	Inhibited	biased	-2.236	4.22e-13	0.0001	ZNF598	DDX60,HERC5,IFI44,IFIT2,RSAD2	5 (1)	1					HERC5
ASN007	chemical drug		2	Activated		3.873	8.18e-13	0.0001	ASN007,MAPK1,MAPK3	DDX58,EIF2AK2,HERC5,IFI27,IFI44,IFI6,IFIH1,IFIT1,IFIT2,IFIT3,IFIT5,OAS3,PTGES,TRIM22,USP18	15 (3)	2					MAPK1
ASTX029	chemical drug		2	Activated		3.873	8.18e-13	0.0001	ASTX029,MAPK1,MAPK3	DDX58,EIF2AK2,HERC5,IFI27,IFI44,IFI6,IFIH1,IFIT1,IFIT2,IFIT3,IFIT5,OAS3,PTGES,TRIM22,USP18	15 (3)	2					MAPK1
ATG-017	chemical drug		2	Activated		3.873	8.18e-13	0.0001	ATG-017,MAPK1,MAPK3	DDX58,EIF2AK2,HERC5,IFI27,IFI44,IFI6,IFIH1,IFIT1,IFIT2,IFIT3,IFIT5,OAS3,PTGES,TRIM22,USP18	15 (3)	2					MAPK1
CNN3	other		2	Inhibited		-3.873	8.18e-13	0.0001	CNN3,MAPK1,MAPK3	DDX58,EIF2AK2,HERC5,IFI27,IFI44,IFI6,IFIH1,IFIT1,IFIT2,IFIT3,IFIT5,OAS3,PTGES,TRIM22,USP18	15 (3)	2	PRL			MAPK1
COL5A3	other		2	Inhibited		-3.873	8.18e-13	0.0001	COL5A3,MAPK1,MAPK3	DDX58,EIF2AK2,HERC5,IFI27,IFI44,IFI6,IFIH1,IFIT1,IFIT2,IFIT3,IFIT5,OAS3,PTGES,TRIM22,USP18	15 (3)	2				MAPK1
EDN2	growth factor		2	Inhibited		-3.873	8.18e-13	0.0001	EDN2,MAPK1,MAPK3	DDX58,EIF2AK2,HERC5,IFI27,IFI44,IFI6,IFIH1,IFIT1,IFIT2,IFIT3,IFIT5,OAS3,PTGES,TRIM22,USP18	15 (3)	2				MAPK1
HH2710	chemical drug		2	Activated		3.873	8.18e-13	0.0001	HH2710,MAPK1,MAPK3	DDX58,EIF2AK2,HERC5,IFI27,IFI44,IFI6,IFIH1,IFIT1,IFIT2,IFIT3,IFIT5,OAS3,PTGES,TRIM22,USP18	15 (3)	2					MAPK1
JSI-1187	chemical drug		2	Activated		3.873	8.18e-13	0.0001	JSI-1187,MAPK1,MAPK3	DDX58,EIF2AK2,HERC5,IFI27,IFI44,IFI6,IFIH1,IFIT1,IFIT2,IFIT3,IFIT5,OAS3,PTGES,TRIM22,USP18	15 (3)	2					MAPK1
KO-947	chemical drug		2	Activated		3.873	8.18e-13	0.0001	KO-947,MAPK1,MAPK3	DDX58,EIF2AK2,HERC5,IFI27,IFI44,IFI6,IFIH1,IFIT1,IFIT2,IFIT3,IFIT5,OAS3,PTGES,TRIM22,USP18	15 (3)	2					MAPK1
PTGFRN	other		2	Inhibited		-3.873	8.18e-13	0.0001	MAPK1,MAPK3,PTGFRN	DDX58,EIF2AK2,HERC5,IFI27,IFI44,IFI6,IFIH1,IFIT1,IFIT2,IFIT3,IFIT5,OAS3,PTGES,TRIM22,USP18	15 (3)	2		NFAT5		MAPK1
silver	chemical reagent		2	Inhibited		-3.873	8.18e-13	0.0001	MAPK1,MAPK3,silver	DDX58,EIF2AK2,HERC5,IFI27,IFI44,IFI6,IFIH1,IFIT1,IFIT2,IFIT3,IFIT5,OAS3,PTGES,TRIM22,USP18	15 (3)	2				MAPK1
ulixertinib	chemical drug		2	Activated		3.873	8.18e-13	0.0001	MAPK1,MAPK3,ulixertinib	DDX58,EIF2AK2,HERC5,IFI27,IFI44,IFI6,IFIH1,IFIT1,IFIT2,IFIT3,IFIT5,OAS3,PTGES,TRIM22,USP18	15 (3)	2					MAPK1
PDE6G	enzyme		2	Inhibited		-3.873	8.52e-13	0.0001	MAPK1,MAPK3,PDE6G	DDX58,EIF2AK2,HERC5,IFI27,IFI44,IFI6,IFIH1,IFIT1,IFIT2,IFIT3,IFIT5,OAS3,PTGES,TRIM22,USP18	15 (3)	2				MAPK1
IGF2BP2	translation regulator		2	Inhibited		-3.873	8.88e-13	0.0001	IGF2BP2,MAPK1,MAPK3	DDX58,EIF2AK2,HERC5,IFI27,IFI44,IFI6,IFIH1,IFIT1,IFIT2,IFIT3,IFIT5,OAS3,PTGES,TRIM22,USP18	15 (3)	2	APP	filgrastim,PTGER4		MAPK1
LY3214996	chemical drug		2	Activated		3.873	8.88e-13	0.0001	LY3214996,MAPK1,MAPK3	DDX58,EIF2AK2,HERC5,IFI27,IFI44,IFI6,IFIH1,IFIT1,IFIT2,IFIT3,IFIT5,OAS3,PTGES,TRIM22,USP18	15 (3)	2					MAPK1
TRG	other		2	Inhibited		-3.873	8.88e-13	0.0001	FCER1G,MAPK1,TRG	DDX58,EIF2AK2,HERC5,IFI27,IFI44,IFI6,IFIH1,IFIT1,IFIT2,IFIT3,IFIT5,OAS3,RSAD2,TRIM22,USP18	15 (3)	2		lipopolysaccharide		AREG,FCER1G,IFNG,MAPK1
adenosine 2',5'-diphosphate	chemical reagent		2	Activated		3.873	8.88e-13	0.0001	adenosine 2',5'-diphosphate,MAPK1,MAPK3	DDX58,EIF2AK2,HERC5,IFI27,IFI44,IFI6,IFIH1,IFIT1,IFIT2,IFIT3,IFIT5,OAS3,PTGES,TRIM22,USP18	15 (3)	2					MAPK1
KRT5	other		2	Activated		3.873	9.26e-13	0.0001	KRT5,MAPK1,MAPK3	DDX58,EIF2AK2,HERC5,IFI27,IFI44,IFI6,IFIH1,IFIT1,IFIT2,IFIT3,IFIT5,OAS3,PTGES,TRIM22,USP18	15 (3)	2	PRL	tretinoin			MAPK1
SGCG	other		2	Activated		3.873	9.64e-13	0.0001	MAPK1,MAPK3,SGCG	DDX58,EIF2AK2,HERC5,IFI27,IFI44,IFI6,IFIH1,IFIT1,IFIT2,IFIT3,IFIT5,OAS3,PTGES,TRIM22,USP18	15 (3)	2					MAPK1
miR-182-5p (and other miRNAs w/seed UUGGCAA)	mature microRNA		1	Inhibited	biased	-3	9.84e-13	0.0001	miR-182-5p (and other miRNAs w/seed UUGGCAA)	CMPK2,COL4A4,DDX58,DDX60,HERC6,IFI44L,IFI6,IFIT1,RSAD2	9 (1)	1					DDX58,IFNB1,ISG15,SP110,STAT1
POMGNT1	enzyme		2	Activated		3.873	1.09e-12	0.0001	MAPK1,MAPK3,POMGNT1	DDX58,EIF2AK2,HERC5,IFI27,IFI44,IFI6,IFIH1,IFIT1,IFIT2,IFIT3,IFIT5,OAS3,PTGES,TRIM22,USP18	15 (3)	2					MAPK1
Irgm1	other		1	Inhibited	biased	-3.162	1.25e-12	0.0001	Irgm1	DDX58,DDX60,HERC6,IFI44,IFIH1,IFIT2,IFIT3,OAS3,RSAD2,USP18	10 (1)	1	APP,G protein alphai,IFN alpha/beta,IFNA4,Ifnar,IL21,IRF3,lipopolysaccharide,RARB,TICAM1,ZBTB10	IL4,NFAT5,NRAS,PNPT1,PTGER4,SIRT1,STAT6,TRIM24			CGAS,DDX58,IFIH1,IFIT1B,IRF1,IRF9,IRGM,ISG15,OASL,SAMHD1,TLR3,TRIM5,USP18
NPHP1	other		2	Inhibited		-3.873	1.33e-12	0.0001	MAPK1,MAPK3,NPHP1	DDX58,EIF2AK2,HERC5,IFI27,IFI44,IFI6,IFIH1,IFIT1,IFIT2,IFIT3,IFIT5,OAS3,PTGES,TRIM22,USP18	15 (3)	2				MAPK1
somatostatin receptor	group		2	Inhibited		-3.873	1.39e-12	0.0001	MAPK1,MAPK3,somatostatin receptor	DDX58,EIF2AK2,HERC5,IFI27,IFI44,IFI6,IFIH1,IFIT1,IFIT2,IFIT3,IFIT5,OAS3,PTGES,TRIM22,USP18	15 (3)	2				MAPK1
manoalide	chemical reagent		2	Activated		3.873	1.5e-12	0.0001	manoalide,MAPK1,MAPK3	DDX58,EIF2AK2,HERC5,IFI27,IFI44,IFI6,IFIH1,IFIT1,IFIT2,IFIT3,IFIT5,OAS3,PTGES,TRIM22,USP18	15 (3)	2					MAPK1
DUSP22	phosphatase		2	Activated		3	1.56e-12	0.0001	DUSP22,MAPK1,MAPK8	CYP27A1,DDX58,EIF2AK2,HERC5,IFI27,IFI44,IFI6,IFIH1,IFIT1,IFIT2,IFIT3,IFIT5,OAS3,PTGES,TRIM22,USP18	16 (3)	2					IFNG,MAPK1
SKAP1	kinase		2	Inhibited		-3.873	1.56e-12	0.0001	MAPK1,MAPK3,SKAP1	DDX58,EIF2AK2,HERC5,IFI27,IFI44,IFI6,IFIH1,IFIT1,IFIT2,IFIT3,IFIT5,OAS3,PTGES,TRIM22,USP18	15 (3)	2				IFNG,MAPK1
STAT1	transcription regulator		1	Activated	biased	3.742	1.76e-12	0.0001	STAT1	CMPK2,DDX60,EIF2AK2,HERC6,IFI27,IFI6,IFIH1,IFIT1,IFIT2,IFIT3,IL12RB2,RSAD2,SAMD9L,USP18	14 (1)	1	Am 580,aphidicolin,ATXN3,BRCA1,bromodeoxyuridine,CGAS,CpG ODN 2006,DDX58,DOCK8,emactuzumab,FADD,FCGR2A,GAB3,IFN alpha/beta,IFN Beta,IFN type 1,IFNA1/IFNA13,IFNA10,IFNA14,IFNA16,IFNA17,IFNA2,IFNA21,IFNA4,IFNA5,IFNA6,IFNA7,IFNA8,Ifnar,IFNAR1,IFNAR2,IFNE,IFNK,IFNL1,IFNL2,IFNL3,IFNL4,IKBKE,IL21,interferon beta-1a,IRF3,JAK,JAK1,JAK1/2,lipopolysaccharide,MAVS,mir-183,NONO,oblimersen,PARP9,pembrolizumab…	ACKR2,BICD2,BTK,CNOT7,DUSP1,ETV6-RUNX1,filgrastim,GAPDH,GSTO1,IL12RB1,miR-182-5p (and other miRNAs w/seed UUGGCAA),NFAT5,NKX2-3,NRAS,PDLIM2,PGR,PNPT1,PRDM16,RC3H1,RUBCN,SIRT1,STAT6,TICAM1,tofacitinib,TRIM24		IFIH1,IFIT1B,ISG15,OASL,SAMHD1,TAP1
mir-96	microRNA		1	Activated		2.828	1.77e-12	0.0001	mir-96	CMPK2,DDX58,DDX60,HERC6,IFI44L,IFI6,IFIT1,RSAD2	8 (1)	1		tretinoin		DDX58,IFNB1,ISG15,SP110
FB9s-b	chemical reagent		3	Activated		4	2.12e-12	0.0001	FB9s-b,GRIK1,GRIK2,MAPK1,MAPK8	CYP27A1,DDX58,EIF2AK2,HERC5,IFI27,IFI44,IFI6,IFIH1,IFIT1,IFIT2,IFIT3,IFIT5,OAS3,PTGES,TRIM22,USP18	16 (5)	2
pentazocine	chemical drug		3	Activated		3.266	2.14e-12	0.0001	CHRM1,CNR1,MAPK1,MAPK8,MAPK9,OPRD1,OPRM1,pentazocine,Pkc(s),RGS4,SRF,STAT3	CEBPE,CMPK2,CTSG,CYP27A1,DDX58,EIF2AK2,GPR15,HERC5,HERC6,IFI27,IFI44,IFI6,IFIH1,IFIT1,IFIT2,IFIT3,IFIT5,IL12RB2,OAS3,PRKCA,RAB36,RSAD2,TRIM22,USP18	24 (12)	8				acetylcholine
PAF1	other		1	Activated	biased	2.828	3.17e-12	0.0001	PAF1	CCL3L1,DDX58,HERC5,IFI44,IFI44L,IFIT3,LRRN3,OAS3	8 (1)	1				DDX58,HERC5,IFNL1,IFNL2,IFNL3,ISG15,OASL
ezatiostat	biologic drug		2	Inhibited		-4	3.49e-12	0.0001	ezatiostat,MAPK1,MAPK3,MAPK8	CYP27A1,DDX58,EIF2AK2,HERC5,IFI27,IFI44,IFI6,IFIH1,IFIT1,IFIT2,IFIT3,IFIT5,OAS3,PTGES,TRIM22,USP18	16 (4)	3				MAPK1
MAPK1	kinase		1	Inhibited		-3.742	3.85e-12	0.0001	MAPK1	DDX58,EIF2AK2,HERC5,IFI27,IFI44,IFI6,IFIH1,IFIT1,IFIT2,IFIT3,IFIT5,OAS3,TRIM22,USP18	14 (1)	1	1alpha,25-dihydroxy-previtamin D3,acetylcholine,APP,AREG,BTK,CNN3,COL5A3,E. coli B4 lipopolysaccharide,EDN2,ezatiostat,FCER1G,FCGR2A,G protein alphai,IFNA1/IFNA13,IFNA2,IFNA4,IFNA5,IFNA6,IFNB1,IFNG,IGF2BP2,IL4,lipopolysaccharide,MAP3K7,NPHP1,NRAS,PDE6G,poly rI:rC-RNA,PRKCA,PTGFRN,SGPL1,silver,SKAP1,somatostatin receptor,THPO,TREM1,TRG	adenosine 2',5'-diphosphate,ASN007,ASTX029,ATG-017,DUSP22,HH2710,Interferon alpha,JAK1,JSI-1187,KO-947,KRT5,LY3214996,manoalide,PF4,POMGNT1,SGCG,SOCS1,STAT6,tretinoin,ulixertinib		IFNL1,MKNK2	DDX58,EIF2AK2,HERC5,IFIH1,IRF7,IRF9,ISG15,MYC,OASL,SAMHD1,SIRT1,SP110,STAT2,TAP1,TLR3,TRIM5,UBE2L6,USP18
SPI1	transcription regulator		1	Activated		2.887	3.87e-12	0.0001	SPI1	CEBPE,CMPK2,IFI27,IFI44,IFI44L,IFI6,IFIT1,IFIT2,IFIT3,RSAD2,TRIM22,USP18	12 (1)	1	IFNG,lipopolysaccharide,tretinoin	hexamethylene bisacetamide,IKZF1,lenalidomide,PRKCA,UCP1		FCER1G,IL1RN,IRF7,ISG15,OASL,SP110,TNFSF10,USP18	IL21,IL4,MYC,TREM1
mir-183	microRNA		1	Activated		2.828	8.99e-12	0.0001	mir-183	CMPK2,DDX58,DDX60,HERC6,IFI44L,IFI6,IFIT1,RSAD2	8 (1)	1	MYC	tretinoin		DDX58,IFNB1,IRF3,ISG15,SP110,STAT1
Interferon alpha	group		1	Activated	biased	3.742	1.24e-11	0.0001	Interferon alpha	DDX58,EIF2AK2,IFI27,IFI44,IFI6,IFIH1,IFIT1,IFIT2,IFIT3,IL12RB2,OAS3,RSAD2,TRIM22,USP18	14 (1)	1	CpG ODN 2006,FADD,FCER1G,IFNA2,IKZF1,IRF5,lipopolysaccharide,MAVS,MMP12,poly rI:rC-RNA,ribavirin,STING1,TBK1,TLR9,tretinoin,TRIM24,VCAN	BTK,FBXO44,IL4,IRF2,SAMHD1,tofacitinib		IFIT1B,Ifnar,IFNL2,IL1RN,IL21,ISG15,ISGF3,JAK1,MHC CLASS I (family),PML,PRL,STAT2,STAT4,STAT6,TNFSF10,TRIM5,UBE2L6,ZBED2	IL12RB1,MAPK1,MYC,UCP1
TGM2	enzyme		1			1.732	1.33e-11	0.0001	TGM2	DDX60,IFI6,IFIT1,IFIT2,IFIT3,IFIT5,LILRA5,OAS3,PADI4,PTGES,SAMD9L,TRIM22	12 (1)	1	Am 580,IFNA2,IL4,lipopolysaccharide,tretinoin	SOCS1		FCER1G,IRF9,MYC,OASL,PARP9,PRKCA,SAMHD1,SP110,STAT1,TAP1
oblimersen	biologic drug		1	Activated	biased	2.121	1.44e-11	0.0001	oblimersen	IFI27,IFI44,IFI6,IFIT1,IFIT3,PRKCA,RSAD2,SNAPC1	8 (1)	1				DUSP1,IRF7,ISG15,MHC CLASS I (family),OASL,STAT1	PRKCA
poly rI:rC-RNA	biologic drug		1	Activated	biased	4	2.12e-11	0.0001	poly rI:rC-RNA	AGRN,CCL3L1,DDX58,DDX60,EIF2AK2,IFI27,IFI44,IFI44L,IFIH1,IFIT1,IFIT2,IFIT3,IFIT5,OAS3,RSAD2,USP18	16 (1)	1	Ifnar			CGAS,DDX58,DUSP1,EIF2AK2,IFIH1,IFIT1B,Ifn,IFN alpha/beta,IFN Beta,IFN Lambda,IFN type 1,IFNA1/IFNA13,IFNA2,IFNA4,IFNB1,IFNG,IFNK,IFNL1,IFNL2,IFNL3,IKBKE,IL21,Interferon alpha,IRF1,IRF2,IRF3,IRF5,IRF7,IRF9,ISG15,MAP3K7,MAPK1,MHC CLASS I (family),MYC,NLRP11,OASL,POU2AF1,RNASEL,SOCS1,STAT1,STAT2,STAT6,TAP1,TBK1,TLR3,TNFSF10,USP18	DUOX1,TET2
CpG ODN 2006	chemical reagent		1	Activated	biased	3	2.6e-11	0.0001	CpG ODN 2006	IFI27,IFI44,IFI44L,IFI6,IFIH1,IFIT2,IFIT3,IFIT5,RSAD2	9 (1)	1				IFIH1,IFNA10,IFNA14,IFNA16,IFNA2,IFNA4,IFNA7,IFNB1,IFNG,Interferon alpha,IRF5,IRF7,IRF9,OASL,STAT1,TLR7,TLR9,TNFSF10,TRIM5
SOCS1	other		1	Inhibited	biased	-3.162	2.62e-11	0.0001	SOCS1	DDX58,IFI27,IFI44,IFIH1,IFIT1,IFIT2,IFIT3,RSAD2,TRIM22,USP18	10 (1)	1	DOCK8,E. coli B4 lipopolysaccharide,emactuzumab,FADD,Ifn,IFN alpha/beta,IFNA1/IFNA13,IFNA2,IL21,IL4,lipopolysaccharide,MAVS,poly rI:rC-RNA,SAMSN1,SASH1,TICAM1,TLR3,TLR7,TLR9,tretinoin	filgrastim,IRF2,IRF9,PRL,TRIM24,TRIM8		IFNL1,IFNL2	FCER1G,IFIH1,IFIT1B,IL12RB1,IRGM,ISG15,JAK,JAK1,MAPK1,MMP12,NOXA1,STAT6,TGM2
IFNG	cytokine		1	Activated		3.962	2.7e-11	0.0001	IFNG	AGRN,CMPK2,CYP27A1,DDX58,DDX60,EIF2AK2,HERC6,IFI27,IFI44,IFI44L,IFI6,IFIH1,IFIT1,IFIT2,IFIT3,IFIT5,IL12RB2,OAS3,PRKCA,PTGES,RSAD2,TRIM22,USP18	23 (1)	1	2-aminopurine,acitretin,bromodeoxyuridine,CpG ODN 2006,E. coli B4 lipopolysaccharide,hexamethylene bisacetamide,IFN type 1,IFNA1/IFNA13,IFNA10,IFNA14,IFNA16,IFNA17,IFNA2,IFNA21,IFNA4,IFNA5,IFNA6,IFNA7,IFNA8,Ifnar,IFNAR1,IFNE,IFNL3,lenalidomide,lipopolysaccharide,Map3k7,MAVS,MTORC2,poly rI:rC-RNA,potassium superoxide,RC3H1,ribavirin,SKAP1,ssRNA40,stallimycin,TICAM1,tretinoin,TRG,VCAN	ACKR2,AIRE,D-Pen-2,5-enkephalin,DUSP22,fontolizumab,GAPDH,IKZF1,PDLIM2,SAMSN1,SIRT1,tofacitinib,UCP1		CGAS,DDX58,FCER1G,IFIH1,IKBKE,IRF5,IRF7,IRGM,ISGF3,JAK1,MAPK1,MHC CLASS I (family),MLST8,MMP12,MYC,OASL,PARP9,PML,RACK1,SAMHD1,SP110,SPI1,STING1,TAP1,THPO,TRIM8,UBE2L6	Ifn,PRL,SGPL1
DUSP11	phosphatase		1	Inhibited	biased	-2.449	7.07e-11	0.0001	DUSP11	CMPK2,DDX60,IFI44,IFIT3,RSAD2,USP18	6 (1)	1					IFIT1B,IRF7,ISG15,Map3k7,MAP3K7,USP18
DUSP1	phosphatase		1			-1.897	1.01e-10	0.0001	DUSP1	CMPK2,DDX60,EIF2AK2,IFI44,IFIH1,IFIT1,IFIT2,IL12RB2,RSAD2,USP18	10 (1)	1	5-O-mycolyl-beta-araf-(1->2)-5-O-mycolyl-alpha-araf-(1->1')-glycerol,Am 580,deferoxamine,IFN Beta,lipopolysaccharide,MYC,oblimersen,poly rI:rC-RNA,prexasertib,TLR3,TLR9,tretinoin	GAPDH,NCOR1		IRF1,PGR,STAT4	EIF2AK2,IFIH1,IFIT1B,IFNB1,IL1RN,IRF7,IRF8,IRF9,ISG15,OASL,STAT1,STAT2,TREX1,USP18
ISG15	other		1	Inhibited	biased	-2.236	1.05e-10	0.0001	ISG15	DDX58,HERC5,IFI6,IFIT1,USP18	5 (1)	1	ATXN3,bromodeoxyuridine,CGAS,CLEC12A,DOCK8,EIF2AK2,emactuzumab,FCGR2A,G protein alphai,IFIH1,Ifn,IFN Beta,IFN type 1,IFNA1/IFNA13,IFNA10,IFNA14,IFNA16,IFNA2,IFNA21,IFNA4,IFNA5,IFNA6,IFNA7,IFNA8,Ifnar,IFNAR2,IFNB1,IFNE,IFNL1,IFNL4,IL21,Interferon alpha,IRF1,IRF3,IRF5,IRF7,JAK,JAK1/2,KPNA2,lipopolysaccharide,Map3k7,MAVS,mir-183,mir-96,MKNK2,MLST8,MTORC2,NONO,oblimersen,PAF1,PARP9,pegintron,PF4,PML,…	2-aminopurine,ACKR2,BTK,COPA,dimethyl itaconate,DUSP1,DUSP11,ETV6-RUNX1,filgrastim,fontolizumab,IL4,IRF2,IRF8,IRGM,Irgm1,MAPK1,miR-182-5p (and other miRNAs w/seed UUGGCAA),miR-199a-5p (and other miRNAs w/seed CCAGUGU),NCOR1,NRAS,PGR,PNPT1,RACK1,RC3H1,SOCS1,STAT6,TBK1,tofacitinib,TREM1,TREX1,TRIM24			HERC5
stallimycin	biologic drug		1	Activated	biased	2.646	2.07e-10	0.0001	stallimycin	IFI27,IFI44,IFI6,IFIH1,IFIT1,IFIT2,IFIT3	7 (1)	1				IFIH1,IFNB1,IFNG,IRF1,IRF7,ISG15,PML,SP110,STAT1,TNFSF10
filgrastim	biologic drug		1	Inhibited		-2.673	2.93e-10	0.0001	filgrastim	CYP27A1,DDX58,EPSTI1,HERC5,IFI44,IFI6,IFIT1,IFIT2,IFIT3,IFIT5,LILRA5,OAS3,RSAD2,SULF2	14 (1)	1				EXT1,FCER1G,GAPDH,MEF2A,SAMSN1	DDX58,HERC5,IGF2BP2,IL5RA,ISG15,MMP12,OASL,PF4,SAMHD1,SOCS1,STAT1,TREX1,ZNF395
IRF5	transcription regulator		1	Activated	biased	2.828	3.55e-10	0.0001	IRF5	CMPK2,DDX58,IFI44,IFIH1,IFIT1,IFIT2,IFIT3,RSAD2	8 (1)	1	CpG ODN 2006,FADD,IFNA2,IFNG,IKBKE,IL21,IRF1,IRF3,IRF9,lipopolysaccharide,PDLIM2,poly rI:rC-RNA,TBK1,TLR3,TLR7,TLR9	ETV6-RUNX1		DDX58,IFIH1,Ifn,IFN Beta,IFN type 1,IFNA1/IFNA13,IFNA4,IFNB1,Interferon alpha,ISG15,MYC,OASL,SP110,UBE2L6	IL4
bromodeoxyuridine	chemical drug		1	Activated	biased	2.646	5.85e-10	0.0001	bromodeoxyuridine	IFI27,IFI44,IFI6,IFIH1,IFIT1,IFIT2,IFIT3	7 (1)	1				IFIH1,IFNB1,IFNG,IRF1,IRF7,ISG15,PML,SP110,STAT1,TNFSF10
RACK1	enzyme		1	Inhibited		-2.449	6.06e-10	0.0001	RACK1	DDX60,HERC5,IFI44,IFIT2,IFIT3,RSAD2	6 (1)	1	IFNG,JAK1	hexamethylene bisacetamide		MYC	HERC5,IFN Beta,IFNB1,IRF3,ISG15
MSC	transcription regulator		1	Activated		2.646	7.66e-10	0.0001	MSC	DDX60,EPSTI1,FCRL5,IFI27,IFI44,IFI44L,IFIT1	7 (1)	1	lipopolysaccharide	tretinoin		IRF7,TLR7
IFNA1/IFNA13	cytokine		1	Activated	biased	2.646	9.93e-10	0.0001	IFNA1/IFNA13	EIF2AK2,IFI27,IFI6,IFIH1,IFIT1,IFIT2,RSAD2	7 (1)	1	hexamethylene bisacetamide,IRF3,IRF5,JAK,lipopolysaccharide,MAVS,poly rI:rC-RNA,poly(dG-dC),STING1,TICAM1,TLR7,TLR9	UBE3C		EIF2AK2,IFIH1,IFN alpha receptor,IFNG,ISG15,MAPK1,MHC CLASS I (family),SOCS1,STAT1,STAT2,STAT4,UBE2L6	IFNAR1,MYC
Ifnar	group		1	Activated	biased	2.828	1.4e-09	0.0001	Ifnar	DDX58,EIF2AK2,IFIH1,IFIT2,IFIT3,PNPT1,RSAD2,USP18	8 (1)	1	IFN Beta,Interferon alpha	ETV6-RUNX1		DDX58,EIF2AK2,FCER1G,IFIH1,IFIT1B,IFNB1,IFNG,IRF1,IRF7,IRF8,IRF9,Irgm1,ISG15,JAK1,MHC CLASS I (family),OASL,PNPT1,poly rI:rC-RNA,STAT1,STAT2,TAP1,TLR3,TLR7,TNFSF10,UBE2L6,USP18
STING1	other		1	Activated	biased	2.646	1.44e-09	0.0001	STING1	IFI44,IFI44L,IFIT1,IFIT2,IFIT3,RSAD2,USP18	7 (1)	1	IFNG,ZBTB10	FBXO44,RC3H1,TRIM32		CGAS,IFIT1B,Ifn,IFN type 1,IFNA1/IFNA13,IFNA2,IFNA4,IFNB1,Interferon alpha,IRF3,IRF7,ISG15,OASL,STAT1,USP18
CLEC12A	other		1	Activated	biased	2	1.93e-09	0.0001	CLEC12A	IFIT2,IFIT3,RSAD2,USP18	4 (1)	1				IRF3,IRF7,ISG15,TBK1,USP18
interferon alfacon-1	biologic drug		2	Activated		3	2.21e-09	0.0001	IFNAR1,IFNAR2,interferon alfacon-1,ISGF3	DDX58,EIF2AK2,HERC5,IFI44,IFIH1,IFIT2,OAS3,RSAD2,USP18	9 (4)	3				IFNAR1,IFNAR2,ISGF3
DCP1A	other		2	Activated	biased	2.828	2.28e-09	0.0001	DCP1A,EIF2AK2,EIF2S1	DDX58,EIF2AK2,IFI27,IFI6,IFIT1,IFIT5,OAS3,USP18	8 (3)	2				EIF2AK2
PGR	ligand-dependent nuclear receptor		1	Inhibited		-2.714	2.29e-09	0.0001	PGR	DDX60,IFI27,IFI44,IFI44L,IFIT1,IFIT2,IFIT3,OAS3,PTGES,RSAD2,SNAPC1	11 (1)	1	DUSP1,PF4,PML,PRKCA,THPO	BRCA1,lipopolysaccharide,NCOR1,tretinoin		AREG,ATXN1,GPRC5A,VCAN	IRF7,ISG15,OASL,PLK2,STAT1
MAVS	other		1	Activated	biased	2.646	3.53e-09	0.0001	MAVS	CMPK2,DDX58,IFIT1,IFIT2,IFIT3,RSAD2,USP18	7 (1)	1	FADD,IFIH1	FBXO44		CGAS,EIF2AK2,IFIT1B,IFN alpha/beta,IFN Beta,IFN type 1,IFNA1/IFNA13,IFNA4,IFNA6,IFNB1,IFNG,IFNL1,IFNL2,IKBKE,Interferon alpha,IRF3,IRF7,ISG15,OASL,SOCS1,STAT1,STAT2,STING-TRAF3-TBK1,TBK1,UBE2L6,USP18
lipopolysaccharide	chemical drug		1	Activated		3.674	3.92e-09	0.0008	lipopolysaccharide	CMPK2,CYP27A1,DDX58,DDX60,EIF2AK2,HERC5,IFI27,IFI44,IFI44L,IFI6,IFIH1,IFIT1,IFIT2,IFIT3,IFIT5,IL12RB2,KANK1,OAS3,PRKCA,PTGES,RSAD2,SNAPC1,TRIM22,USP18	24 (1)	1				APP,AREG,BTK,CCR9,CD300LF,CD53,CGAS,DDX58,DOCK8,DUSP1,EIF2AK2,ETV6,FCER1G,HERC5,IFIH1,IFIT1B,Ifn,IFN alpha/beta,IFN Beta,IFN type 1,IFNA1/IFNA13,IFNA2,IFNA4,IFNB1,IFNE,IFNG,IFNK,IFNL1,IFNL2,IFNL3,IKBKE,IKZF1,IL12RB1,IL13RA1,IL1RN,IL21,IL4,IL5RA,Interferon alpha,IRF1,IRF2,IRF3,IRF5,IRF7,IRF8,IRF9,IRGM,Irgm1,ISG15,Map3k7,MAP3K7,MAPK1,MHC CLASS I (family),MMP12,MSC,MYC,NFAT5,NRAS,OASL,PARP9,PF4,PLA2…	MKNK2,PGR,PRKCA,PTGER4,SIRT1,TRG
PEG-interferon alfa-2a	biologic drug		2	Activated	biased	2.828	4.48e-09	0.0001	IFNAR1,IFNAR2,PEG-interferon alfa-2a	DDX58,EIF2AK2,HERC5,IFI44,IFIH1,OAS3,RSAD2,USP18	8 (3)	2				IFNAR1,IFNAR2
interferon alfa-n1	biologic drug		2	Activated	biased	2.828	4.48e-09	0.0001	IFNAR1,IFNAR2,interferon alfa-n1	DDX58,EIF2AK2,HERC5,IFI44,IFIH1,OAS3,RSAD2,USP18	8 (3)	2				IFNAR1,IFNAR2
recombinant interferon	biologic drug		2	Activated	biased	2.828	4.48e-09	0.0001	IFNAR1,IFNAR2,recombinant interferon	DDX58,EIF2AK2,HERC5,IFI44,IFIH1,OAS3,RSAD2,USP18	8 (3)	2				IFNAR1,IFNAR2
pegintron	biologic drug		2	Activated	biased	2.828	4.82e-09	0.0001	IFNAR1,IFNAR2,pegintron	DDX58,EIF2AK2,HERC5,IFI44,IFIH1,OAS3,RSAD2,USP18	8 (3)	3				DDX58,IFNAR1,IFNAR2,ISG15,USP18
interferon beta-1b	biologic drug		2	Activated	biased	2.828	5.54e-09	0.0001	IFNAR1,IFNAR2,interferon beta-1b	DDX58,EIF2AK2,HERC5,IFI44,IFIH1,OAS3,RSAD2,USP18	8 (3)	2				IFNAR1,IFNAR2
TREX1	enzyme		1	Inhibited	biased	-2.236	6.28e-09	0.0001	TREX1	IFI44,IFI44L,IFIT1,IFIT2,USP18	5 (1)	1	IFNA2,IRF3,IRF7	DUSP1,ETV6-RUNX1,filgrastim			IFIT1B,IFN type 1,IFNB1,ISG15,OASL,USP18
IL21	cytokine		1	Activated	biased	3	6.35e-09	0.0001	IL21	CMPK2,EIF2AK2,HERC6,IFIT1,IFIT2,IFIT3,IL12RB2,RSAD2,USP18	9 (1)	1	IFN Beta,IL12RB1,Interferon alpha,lipopolysaccharide,poly rI:rC-RNA,TRIM24	SPI1,TBK1		EIF2AK2,FCER1G,IFIT1B,IRF5,IRF7,Irgm1,ISG15,JAK,JAK1,MMP12,OASL,SOCS1,STAT1,STAT2,TAP1,USP18	IL4,STAT4
PPAR ligand-PPAR-Retinoic acid-RXRα	complex		2			1.877	8.41e-09	0.0005	PPAR ligand-PPAR-Retinoic acid-RXRα,PPARA,tretinoin	ADTRP,CEBPE,CYP27A1,DDX58,DDX60,EIF2AK2,IFI27,IFI44,IFI44L,IFI6,IFIH1,IFIT1,IFIT2,IFIT3,IFIT5,IL12RB2,LILRA5,OAS3,PADI4,PTGES,SAMD9L,TRIM22,USP18	23 (3)	2
CAR ligand-CAR-Retinoic acid-RXRα	complex		2			1.279	1.04e-08	0.0003	CAR ligand-CAR-Retinoic acid-RXRα,NR1I3,tretinoin	CEBPE,CYP27A1,DDX58,DDX60,EIF2AK2,IFI27,IFI44,IFI44L,IFI6,IFIH1,IFIT1,IFIT2,IFIT3,IFIT5,IL12RB2,LILRA5,OAS3,PADI4,PTGES,SAMD9L,TRIM22,USP18	22 (3)	2
IFN alpha receptor	complex		2	Activated	biased	3	1.16e-08	0.0001	IFN alpha receptor,IFNAR1,IFNAR2,JAK1	DDX58,EIF2AK2,HERC5,IFI44,IFIH1,IFIT2,OAS3,RSAD2,USP18	9 (4)	3	IFN alpha/beta,IFNA1/IFNA13			JAK1
tretinoin	chemical - endogenous mammalian		1			1.528	1.31e-08	0.0004	tretinoin	CEBPE,DDX58,DDX60,EIF2AK2,IFI27,IFI44,IFI44L,IFI6,IFIH1,IFIT1,IFIT2,IFIT3,IFIT5,IL12RB2,LILRA5,OAS3,PADI4,PTGES,SAMD9L,TRIM22,USP18	21 (1)	1				acetylcholine,ACKR2,APP,AREG,BRCA1,CCR9,CD53,COL4A3,DDX58,DUSP1,EIF2AK2,FCER1G,GPRC5A,IFIH1,IFNG,IKZF1,Interferon alpha,IRF1,IRF2,IRF8,IRF9,ISG15,OASL,PARP9,PLK2,PML,PRKCA,PRL,RARB,SAMHD1,SOCS1,SP110,SPI1,STAT1,STAT2,TAP1,TGM2,TNFSF10,UBE2L6,UCP1,USP18	ETV6,IFNA4,KRT5,MAPK1,mir-183,mir-96,MSC,MYC,PGR
EIF2AK2	kinase	1.246	1	Activated	biased	2.646	2.02e-08	0.0001	EIF2AK2	DDX58,IFI27,IFI6,IFIT1,IFIT5,OAS3,USP18	7 (1)	1	APP,DCP1A,IFNA1/IFNA13,IFNA17,IFNA2,Ifnar,IFNAR1,IFNK,IFNL1,IL21,ISGF3,JAK,JAK1,JAK1/2,lipopolysaccharide,MAVS,NONO,poly rI:rC-RNA,poly rI:rC-RNA HMW,PRL,ribavirin,SENP3,TNFSF10,tretinoin	2-aminopurine,ACKR2,AIRE,DUSP1,GAPDH,IL4,IRF2,MAPK1,NKX2-3,RNASEL,STAT6,TAP1		ISG15,PARP9,SAMHD1,UBE2L6,USP18
ISGF3	complex		1	Activated	biased	2	2.67e-08	0.0002	ISGF3	EIF2AK2,IFIH1,IFIT2,RSAD2	4 (1)	1	Ifn,IFN alpha/beta,IFNA2,IFNA4,IFNAR1,IFNB1,IFNG,interferon alfacon-1,Interferon alpha,JAK1			EIF2AK2,IFIH1,IRF1,IRF7
IFNB1	cytokine		1	Activated		3	4.78e-08	0.0001	IFNB1	DDX58,EIF2AK2,HERC5,IFI27,IFI6,IFIH1,IFIT1,IFIT2,IFIT3	9 (1)	1	bromodeoxyuridine,CGAS,CpG ODN 2006,DOCK8,E. coli B4 lipopolysaccharide,FADD,IFNA2,Ifnar,IKBKE,IRF5,IRF8,KPNA2,lipopolysaccharide,Map3k7,MAVS,MEF2A,MID2,mir-183,mir-96,PLK2,PLK4,poly rI:rC-RNA,poly rI:rC-RNA HMW,poly(dG-dC),PRKCA,SAMSN1,SASH1,SIRT1,ssRNA40,stallimycin,STING1,TBK1,TICAM1,TRIM13,TRIM24,TRIM36,TRIM5,TRIM50,TRIM66,TRIM67,TRIM9,ZBTB10	2-aminopurine,3-aminobenzamide,DUSP1,ETV6-RUNX1,GAPDH,IRF2,miR-182-5p (and other miRNAs w/seed UUGGCAA),NCOR1,NFAT5,NKX2-3,NLRP11,OASL,phenethyl isothiocyanate,PNPT1,RACK1,SAMHD1,TREX1,TRIM8,UBE3C,UCP1		AIRE,IFIT1B,IFNA4,IFNK,ISG15,ISGF3,JAK1,MAPK1,MHC CLASS I (family),MLANA,PARP9,PML,PRL,STAT2	MYC
Ifn	group		1	Activated	biased	2.646	6.13e-08	0.0002	Ifn	DDX58,EIF2AK2,IFIH1,IFIT1,OAS3,RSAD2,TRIM22	7 (1)	1	CGAS,IFN Beta,IRF2,IRF5,IRF9,lipopolysaccharide,poly rI:rC-RNA,STING1,TBK1,TICAM1,TLR9	acitretin,IFNG,IL4,ribavirin		ISG15,ISGF3,JAK,JAK1,OASL,PML,SOCS1,STAT4,TAP1,THPO
NKX2-3	transcription regulator		1	Inhibited		-2.333	6.83e-08	0.0001	NKX2-3	CMPK2,DDX58,DDX60,EIF2AK2,PAWR,PNPT1,SAMD9L,TRIM22,USP18	9 (1)	1					DDX58,EIF2AK2,IFNB1,PARP9,PNPT1,SP110,STAT1,STAT2,TAP1,TRIM5,UBE2L6,USP18
IFNL4	cytokine		1	Activated	biased	2	9.04e-08	0.0001	IFNL4	DDX58,IFI6,IFIH1,IFIT1	4 (1)	1				DDX58,IFIH1,ISG15,OASL,STAT1,STAT2
VCAN	other		1	Activated		2.828	9.14e-08	0.0002	VCAN	AGRN,IFI44,IFI44L,IFI6,IFIT1,IFIT2,OAS3,TRIM22	8 (1)	1	APP,BRCA1,PGR			IFNG,Interferon alpha,IRF8,STAT1	IL1RN
IKZF3	transcription regulator		1		biased	-1.633	1.26e-07	0.0001	IKZF3	DDX58,IFI27,IFI6,IFIT3,IFIT5,INAFM2	6 (1)	1	IL4	lenalidomide,PPP3R1			DDX58,IRF7,MYC
YAF2	transcription regulator		2			1.5	2.9e-07	0.0007	MYC,MYCN,YAF2	CEBPE,HERC5,IFI27,IFI44,IFI44L,IFI6,IFIH1,IFIT1,IFIT2,IFIT3,IFIT5,LRRN3,PRKCA,RPS4Y1,RSAD2,USP18	16 (3)	2					MYC
PARP9	enzyme		1	Activated	biased	2	3.82e-07	0.0001	PARP9	IFI44,IFIT1,IFIT2,IFIT3	4 (1)	1	E. coli B4 lipopolysaccharide,EIF2AK2,IFNA2,IFNB1,IFNG,lipopolysaccharide,NONO,TGM2,tretinoin,ZBTB10	GSTO1,NKX2-3,PNPT1,RC3H1,TRIM37		IRF2,IRF7,ISG15,SP110,STAT1	IRF1
IFN type 1	group		1	Activated	biased	2.236	4.13e-07	0.0003	IFN type 1	DDX58,EIF2AK2,IFIH1,IFIT1,IFIT2	5 (1)	1	CGAS,IFN Beta,IKBKE,IRF3,IRF5,IRF7,IRF8,lipopolysaccharide,MAVS,poly rI:rC-RNA,PRKCA,STING1,TBK1,TICAM1,TLR3,TLR7,TLR9	TREX1		IFIT1B,IFNG,ISG15,JAK1,OASL,PML,STAT1,STAT2,STAT4,STAT6
SENP3	peptidase		1	Activated	biased	2.236	5.18e-07	0.0003	SENP3	EIF2AK2,IFI44,IFIT2,IFIT3,RSAD2	5 (1)	1				CCR9,EIF2AK2,IRF7,ISG15,OASL,PML,SAMHD1,SP110,STAT1,TAP1,TNFSF10
IKBKE	kinase		1	Activated	biased	2.449	5.5e-07	0.0003	IKBKE	FCRL5,IFIH1,IFIT1,IFIT2,IFIT3,RSAD2	6 (1)	1	DDX58,IFNG,lipopolysaccharide,MAVS,NONO,poly rI:rC-RNA,SGPL1,TICAM1,TLR3			IFN Beta,IFN type 1,IFNA4,IFNB1,IFNL1,IFNL2,IFNL3,IRF3,IRF5,IRF7,MYC,STAT1,TBK1
SP110	transcription regulator		1	Inhibited		-2.646	5.64e-07	0.0003	SP110	IFI27,IFI6,IFIH1,IFIT1,IFIT3,OAS3,PRKCA	7 (1)	1	bromodeoxyuridine,IFNA2,IFNG,IFNL1,IRF1,IRF5,mir-183,mir-96,NONO,PARP9,PRL,SENP3,SPI1,stallimycin,TGM2,tretinoin	MAPK1,miR-182-5p (and other miRNAs w/seed UUGGCAA),NKX2-3,SIRT1			IFIH1,IFNAR1,IRF9,MYC,PRKCA,TRIM5
TBK1	kinase		1			0	6.29e-07	0.0001	TBK1	CMPK2,IFI44,IFIT1,IFIT3,OAS3,RSAD2	6 (1)	1	CLEC12A,DDX58,E. coli B4 lipopolysaccharide,IFIH1,IKBKE,lipopolysaccharide,MAVS,poly rI:rC-RNA,TICAM1	ETV6-RUNX1		Ifn,IFN Beta,IFN type 1,IFNA2,IFNA4,IFNB1,IFNL1,IFNL3,Interferon alpha,IRF3,IRF5,IRF7,STAT1	IL21,ISG15,OASL
IFNA4	cytokine		1	Activated	biased	2.236	7.15e-07	0.0001	IFNA4	IFIH1,IFIT1,IFIT2,RSAD2,USP18	5 (1)	1	CGAS,CpG ODN 2006,FADD,IFNB1,IKBKE,IRF1,IRF3,IRF3-IRF7,IRF5,IRF7,IRF8,lipopolysaccharide,MAVS,poly rI:rC-RNA,STING1,TBK1,TICAM1,TLR3,TLR7,TLR9	NFAT5,tretinoin,UBE3C		IFIH1,IFNG,IL4,Irgm1,ISG15,ISGF3,MAPK1,MHC CLASS I (family),MYC,OASL,STAT1,STAT4,USP18
ZNF395	transcription regulator		1		biased	1.732	7.77e-07	0.0001	ZNF395	IFI44,IFIT1,IFIT2	3 (1)	1		filgrastim
PTGER4	G-protein coupled receptor		1	Inhibited		-2.646	8.56e-07	0.0001	PTGER4	CMPK2,DDX58,HERC6,IFIH1,IFIT2,RSAD2,USP18	7 (1)	1	IFNE	lipopolysaccharide		APP,RNASEL	DDX58,IFIH1,IFIT1B,IGF2BP2,IRF1,IRF7,IRGM,Irgm1,TNFSF10,USP18
ziritaxestat	chemical drug		1	Inhibited		-2.236	8.76e-07	0.0001	ziritaxestat	IFIT1,IFIT2,IFIT3,OAS3,USP18	5 (1)	1				GPRC5A	OASL,TNFSF10,USP18
PEX5L	ion channel		3	Activated		2.065	9.18e-07	0.0124	Akt,ERK,ERK1/2,FDPS,HMGCR,MYC,PEX5L,RAS	CEBPE,CYP27A1,EIF2AK2,HERC5,IFI27,IFI44,IFI44L,IFI6,IFIH1,IFIT1,IFIT2,IFIT3,IFIT5,PRKCA,PTGES,RPS4Y1,RSAD2,UGT8,USP18	19 (8)	6
SOCS5	cytokine		2	Activated		2.84	9.23e-07	0.0018	EGFR,SOCS5,STAT3,STAT6	CMPK2,EIF2AK2,HERC6,HPCAL4,IFI44,IFI44L,IFIH1,IFIT1,IFIT2,IFIT3,OAS3,PRKCA,PTGES,RSAD2,USP18	15 (4)	3					STAT6
SGI 1776	chemical drug		2			1.5	1.1e-06	0.0033	MYC,PIM1,PIM2,PIM3,SGI 1776	CEBPE,HERC5,IFI27,IFI44,IFI44L,IFI6,IFIH1,IFIT1,IFIT2,IFIT3,IFIT5,IL12RB2,PRKCA,RPS4Y1,RSAD2,USP18	16 (5)	4					MYC
DUOX1	enzyme		2	Inhibited		-2.84	1.19e-06	0.003	DUOX1,EGFR,STAT3,STAT6	CMPK2,EIF2AK2,HERC6,HPCAL4,IFI44,IFI44L,IFIH1,IFIT1,IFIT2,IFIT3,OAS3,PRKCA,PTGES,RSAD2,USP18	15 (4)	3	IL4	poly rI:rC-RNA		STAT6
NCOR1	transcription regulator		1	Inhibited	biased	-2.236	1.28e-06	0.0002	NCOR1	DDX58,DDX60,IFIT2,IFIT3,OAS3	5 (1)	1					DDX58,DUSP1,IFIT1B,IFNB1,IRF7,ISG15,PGR,STAT2
2-aminopurine	chemical reagent		1	Inhibited	biased	-2	1.3e-06	0.0001	2-aminopurine	DDX58,IFI6,IFIT1,IFIT2	4 (1)	1				IFNG	DDX58,EIF2AK2,IFNB1,ISG15,MHC CLASS I (family)
IFNAR2	transmembrane receptor		1	Activated	biased	2	1.3e-06	0.0001	IFNAR2	DDX58,HERC5,IFIH1,USP18	4 (1)	1	IFNA2,interferon alfa-n1,interferon alfacon-1,interferon beta-1a,interferon beta-1b,PEG-interferon alfa-2a,pegintron,recombinant interferon	ETV6-RUNX1,IFN Beta,IL4		DDX58,HERC5,IFIH1,ISG15,STAT1,STAT2,STAT4,TLR3,UBE2L6,USP18
KLF7	transcription regulator		1		biased	1.732	1.36e-06	0.0001	KLF7	IFI6,IFIT1,IFIT3	3 (1)	1
MYC	transcription regulator		1			-1.807	1.42e-06	0.0027	MYC	CEBPE,HERC5,IFI27,IFI44,IFI44L,IFI6,IFIH1,IFIT1,IFIT2,IFIT3,IFIT5,PRKCA,RPS4Y1,RSAD2,USP18	15 (1)	1	birabresib,CC-122,deferoxamine,ETV6-RUNX1,EXT1,IFN Beta,IFNA4,IFNG,IKBKE,IL4,IRF1,IRF5,lipopolysaccharide,poly rI:rC-RNA,PRL,RACK1,STAT4,TGM2,THPO,TLR9,UCP1,USP37	FADD,IFNA1/IFNA13,IFNB1,IKZF3,Interferon alpha,IRF8,lenalidomide,MAPK1,PNPT1,SGI 1776,SP110,SPI1,tofacitinib,tretinoin,YAF2		DUSP1,EXT2,GAPDH,HERC5,mir-183,USP18	IFIH1,IFNA10,IFNA14,IFNA16,IFNA7,IRF7,MHC CLASS I (family),MLANA,OASL,TLR7,TNFSF10,TRIM5
IL13RA1	transmembrane receptor		2	Inhibited		-3.051	1.73e-06	0.0027	IL13RA1,STAT3,STAT6	CMPK2,EIF2AK2,HERC6,IFI44,IFI44L,IFIH1,IFIT1,IFIT2,IFIT3,OAS3,PRKCA,RSAD2,USP18	13 (3)	2	IL4,lipopolysaccharide	NRAS		STAT6
AP-C5	chemical reagent		3			1	2.02e-06	0.0097	AP-C5,ERK,FOXO1,GSK3B,KRAS,MYRF,PRKG2,SOX9,STAT6,VASP	AGRN,CMPK2,CYP27A1,IFI44,IFI44L,IFI6,IFIH1,IFIT1,IFIT2,IFIT3,OAS3,PAWR,PRKCA,PTGES,RASSF6,SULF2	16 (10)	7
CNOT7	transcription regulator		1		biased	-1.732	2.16e-06	0.0002	CNOT7	HERC6,IFI27,IFI6	3 (1)	1					STAT1,TAP1
IFNL3	cytokine		1	Activated	biased	2	2.49e-06	0.0003	IFNL3	DDX58,IFIH1,RSAD2,USP18	4 (1)	1	IKBKE,IRF1,IRF3,IRF7,lipopolysaccharide,PAF1,poly rI:rC-RNA,TBK1,TICAM1,TLR9,ZBTB10			IFIH1,IFNG,IL5RA,JAK1,MHC CLASS I (family),RNASEL,STAT1,STAT2,STAT4,USP18
NOXA1	other		2			0.816	2.99e-06	0.0003	MAP3K7,NOXA1,TAB1	DDX58,IFI44,IFIH1,IFIT1,IFIT2,IFIT3	6 (3)	2		SOCS1		MAP3K7,TAB1
PPP3R1	phosphatase		2			-1.414	3.13e-06	0.0009	MAP3K7,Map3k7,PPP3R1,TAB1	CMPK2,DDX58,IFI44,IFIH1,IFIT1,IFIT2,IFIT3,RSAD2	8 (4)	3					IKZF3,Map3k7,MAP3K7,TAB1
NOXO1	other		2			0.816	3.14e-06	0.0003	MAP3K7,NOXO1,TAB1	DDX58,IFI44,IFIH1,IFIT1,IFIT2,IFIT3	6 (3)	2				MAP3K7,TAB1
hexadimethrine bromide	chemical reagent		2	Inhibited	biased	-3	3.75e-06	0.0008	hexadimethrine bromide,TLR3,TLR7,TLR9	CMPK2,IFI44L,IFIH1,IFIT1,IFIT2,IFIT3,OAS3,RSAD2,USP18	9 (4)	3					TLR3,TLR7,TLR9
bmpr (complex)	complex		2			0.378	3.86e-06	0.0006	bmpr (complex),MAP3K7,Pka	DDX58,IFI27,IFI44,IFI6,IFIT1,IFIT2,IFIT3	7 (3)	2				MAP3K7
MAP3K7	kinase		1			1.342	4.93e-06	0.0004	MAP3K7	DDX58,IFI44,IFIT1,IFIT2,IFIT3	5 (1)	1	bmpr (complex),E. coli B4 lipopolysaccharide,lipopolysaccharide,NOXA1,NOXO1,poly rI:rC-RNA,PRKCA,TAB1,TICAM1	DUSP11,PPP3R1,TAP1,TRIM8		DDX58,IFN Beta,IRF1,IRF3,MAPK1,OASL,RNASEL	IRF7
FBXO44	enzyme		2	Inhibited		-2.646	5.08e-06	0.001	BRCA1,FBXO44	DDX58,IFI27,IFI6,IFIH1,IFIT1,IFIT2,IFIT3	7 (2)	2		MEF2A			BRCA1,CGAS,DDX58,IFIH1,IFN Beta,Interferon alpha,MAVS,STING1
G protein alphai	group		1	Activated	biased	2.236	5.65e-06	0.0005	G protein alphai	DDX58,IFIH1,IFIT3,RSAD2,USP18	5 (1)	1				DDX58,FCGR2A,IFIH1,IFIT1B,IRGM,Irgm1,ISG15,MAPK1,TAP1,USP18
miR-199a-5p (and other miRNAs w/seed CCAGUGU)	mature microRNA		1		biased	-1.342	6.04e-06	0.0002	miR-199a-5p (and other miRNAs w/seed CCAGUGU)	CMPK2,IFI27,PADI4,RSAD2,SAMD9L	5 (1)	1					GPRC5A,ISG15,SIRT1
STAT2	transcription regulator		1	Activated	biased	2	6.25e-06	0.0001	STAT2	IFI6,IFIT1,IFIT2,IFIT3	4 (1)	1	DDX58,DOCK8,emactuzumab,FADD,IFN alpha/beta,IFN Beta,IFN type 1,IFNA1/IFNA13,IFNA2,Ifnar,IFNAR1,IFNAR2,IFNB1,IFNL1,IFNL2,IFNL3,IFNL4,IL21,Interferon alpha,interferon beta-1a,IRF3,JAK,JAK1,lipopolysaccharide,MAVS,NONO,PF4,poly rI:rC-RNA,PRL,SAMSN1,SASH1,THPO,TLR7,TLR9,tretinoin,ZBTB10	ACKR2,DUSP1,ETV6-RUNX1,IL12RB1,IL1RN,IL4,MAPK1,NCOR1,NKX2-3,PNPT1,PRDM16,RC3H1,SIRT1,STAT6,TRIM24,USP18,ZBED2		IFIT1B,ISG15,MHC CLASS I (family)
tamibarotene	chemical drug		2			-1.941	6.27e-06	0.0111	MAPK3,RARA,RARB,STAT3,tamibarotene	CEBPE,CMPK2,DDX58,EIF2AK2,HERC6,IFI27,IFI44,IFI44L,IFIT2,IFIT3,PTGES,RSAD2,USP18	13 (5)	4				RARB
ODN1411	chemical reagent		2	Inhibited	biased	-3	6.34e-06	0.0017	ODN1411,TLR3,TLR7,TLR9	CMPK2,IFI44L,IFIH1,IFIT1,IFIT2,IFIT3,OAS3,RSAD2,USP18	9 (4)	3					TLR3,TLR7,TLR9
GLRX	enzyme		2			-1.265	6.93e-06	0.0039	GLRX,MAPK8,SIRT1	CMPK2,CYP27A1,DDX58,DDX60,IFI44,IFIT3,PTGES,RSAD2,SCX,USP18	10 (3)	2				SIRT1
TICAM1	other		1	Activated	biased	2.449	7.81e-06	0.0007	TICAM1	CMPK2,DDX58,IFIT1,IFIT2,IFIT3,RSAD2	6 (1)	1	IL4,lipopolysaccharide			DDX58,IFIT1B,Ifn,IFN Beta,IFN type 1,IFNA1/IFNA13,IFNA2,IFNA4,IFNB1,IFNG,IFNL1,IFNL3,IKBKE,IRF1,IRF3,IRF3-IRF7,IRF7,IRGM,Irgm1,ISG15,MAP3K7,OASL,SAMHD1,SOCS1,TBK1,TNFSF10,TREM1	STAT1
artesunic acid	chemical drug		2			1.147	8.04e-06	0.0338	Akt,artesunic acid,ERK1/2,IL4,MAPK8,NFkB (complex),NFKBIA,NR1I3	CCL3L1,CMPK2,CYP27A1,EIF2AK2,HERC5,IFI44,IFI44L,IFI6,IFIH1,IFIT1,IFIT3,IL12RB2,OAS3,PAWR,PRKCA,PTGES,RSAD2,UGT8,USP18	19 (8)	7					IL4,TLR9
3-aminobenzamide	chemical toxicant		2	Inhibited		-2.4	8.26e-06	0.0386	3-aminobenzamide,Akt,GAPDH,ICAM1,NFkB (complex),SIRT1,TP53	CCL3L1,CMPK2,DDX58,DDX60,HERC5,IFI44,IFI6,IFIT2,IFIT3,IL12RB2,OAS3,PADI4,PAWR,PRKCA,PTGES,RSAD2,SCX,SULF2,TRIM22,UGT8,USP18	21 (7)	6				GAPDH,SIRT1	IFNB1
SAMHD1	enzyme		1		biased	-1.732	8.42e-06	0.0001	SAMHD1	DDX58,IFI27,IFI6	3 (1)	1	EIF2AK2,IFNA2,IFNG,IRF1,lipopolysaccharide,PRL,SENP3,STAT1,TGM2,TICAM1,tretinoin,ZBTB10	ETV6-RUNX1,filgrastim,IRGM,Irgm1,MAPK1,TRIM24			DDX58,IFN Beta,IFNB1,Interferon alpha,IRF7
TLR3	transmembrane receptor		1	Activated	biased	2.646	9.3e-06	0.0009	TLR3	CMPK2,IFIH1,IFIT1,IFIT2,IFIT3,RSAD2,USP18	7 (1)	1	BTK,DDX58,DOCK8,FADD,IFN alpha/beta,Ifnar,IFNAR1,IFNAR2,IRF2,IRF8,lipopolysaccharide,Map3k7,NONO,poly rI:rC-RNA,poly rI:rC-RNA HMW,SAMSN1,SASH1	APP,ETV6-RUNX1,hexadimethrine bromide,IRGM,Irgm1,MAPK1,ODN1411,UCP1		DUSP1,IFIH1,IFN Lambda,IFN type 1,IFNA10,IFNA14,IFNA16,IFNA17,IFNA21,IFNA4,IFNA5,IFNA6,IFNA7,IFNA8,IFNL1,IFNL2,IKBKE,IL4,IRF5,IRF7,ISG15,MHC CLASS I (family),OASL,PLK2,RARB,SOCS1,STAT1,TLR7,TREM1,USP18
CD300LF	other		2	Inhibited		-2.309	9.39e-06	0.0093	CD300LF,NFkB (complex),STAT6	CCL3L1,CMPK2,EIF2AK2,HERC5,IFI44,IFI44L,IFIH1,IFIT3,OAS3,PRKCA,PTGES,RSAD2	12 (3)	2	IL4,lipopolysaccharide			STAT6	IL1RN
benzoic acid	chemical - endogenous mammalian		2	Inhibited		-2.309	9.52e-06	0.01	benzoic acid,NFkB (complex),STAT6	CCL3L1,CMPK2,EIF2AK2,HERC5,IFI44,IFI44L,IFIH1,IFIT3,OAS3,PRKCA,PTGES,RSAD2	12 (3)	2				STAT6
BRCA1	transcription regulator		1			1.633	9.6e-06	0.0009	BRCA1	DDX58,IFI27,IFI6,IFIT1,IFIT2,IFIT3	6 (1)	1	aphidicolin,PRL,tretinoin	FBXO44,PML		IFN Beta,IFNAR1,IRF7,JAK1,SIRT1,STAT1,TAP1,VCAN	AREG,DDX58,PGR
acetylcholine	chemical - endogenous mammalian		2			-1.698	9.66e-06	0.0499	acetylcholine,Akt,AR,ERK1/2,MAPK3,nitric oxide,Pka,STAT3	CMPK2,DDX58,EIF2AK2,HERC6,IFI27,IFI6,IFIH1,IFIT1,IFIT2,IFIT3,IL12RB2,PRKCA,PTGES,RSAD2,SULF2,UGT8,USP18	17 (8)	7	pentazocine,tretinoin	APP		MAPK1,NRAS
IFNE	cytokine		1	Activated	biased	2	1.08e-05	0.0004	IFNE	HERC5,IFIH1,IFIT2,USP18	4 (1)	1	IRF3,IRF7,IRF8,lipopolysaccharide,TLR7,TLR9	IRGM		HERC5,IFIH1,IFNG,IL4,ISG15,JAK,MHC CLASS I (family),PTGER4,STAT1,STAT4,TRIM5,USP18
xanthine oxidase	group		1		biased	1.414	1.17e-05	0.0001	xanthine oxidase	DDX58,IFIH1	2 (1)	1				DDX58,IFIH1,STAT1
ATXN1	transcription regulator		2			1.604	1.29e-05	0.0248	ATXN1,MAPK8,STAT3,STAT4,STAT6	CMPK2,CYP27A1,DDX58,EIF2AK2,HERC6,IFI44,IFI44L,IFIT1,IFIT3,IL12RB2,OAS3,PRKCA,RSAD2,USP18	14 (5)	4	lenalidomide,PGR				APP,ICMT,STAT4,STAT6
ssRNA40	chemical reagent		2	Activated		3.606	1.31e-05	0.0382	NFkB (complex),ssRNA40,STAT3,TLR7	CCL3L1,CMPK2,DDX58,EIF2AK2,HERC5,HERC6,IFI44L,IFIT1,IFIT2,IFIT3,OAS3,RSAD2,USP18	13 (4)	4				DDX58,IFNB1,IFNG,TLR7
ICMT	enzyme		2	Inhibited		-3.207	1.42e-05	0.0401	APP,ICMT,KRAS,PRKCA	AGRN,CMPK2,DDX58,EIF2AK2,HERC6,IFI6,IFIH1,IFIT1,IFIT2,IFIT3,PAWR,PRKCA,RSAD2,USP18	14 (4)	3		ATXN1			APP,PRKCA
TLR9	transmembrane receptor		1	Activated	biased	2.646	1.7e-05	0.0013	TLR9	IFI44L,IFIT1,IFIT2,IFIT3,OAS3,RSAD2,USP18	7 (1)	1	CpG ODN 2006,IRF8,TNK1	artesunic acid,BTK,hexadimethrine bromide,ODN1411,UCP1		DUSP1,IFIT1B,Ifn,IFN alpha/beta,IFN Lambda,IFN type 1,IFNA1/IFNA13,IFNA10,IFNA14,IFNA16,IFNA17,IFNA2,IFNA21,IFNA4,IFNA5,IFNA6,IFNA7,IFNA8,IFNE,IFNK,IFNL1,IFNL2,IFNL3,Interferon alpha,IRF3,IRF5,IRF7,IRF9,ISG15,Map3k7,MHC CLASS I (family),MYC,PRKCA,SOCS1,STAT2,TNFSF10,USP18	SGPL1
acalabrutinib	chemical drug		2			1.342	1.82e-05	0.0006	acalabrutinib,BTK,PLCG2	IFI44L,IFIT1,IFIT2,IFIT3,OAS3	5 (3)	2					BTK
STAT6	transcription regulator		1	Inhibited		-2.121	1.86e-05	0.0029	STAT6	CMPK2,EIF2AK2,IFI44,IFI44L,IFIH1,IFIT3,OAS3,PRKCA	8 (1)	1	benzoic acid,CD300LF,DUOX1,IFN alpha/beta,IFN type 1,IFNA2,IFNAR1,IL13RA1,Interferon alpha,JAK,JAK1,lipopolysaccharide,poly rI:rC-RNA,THPO	ATXN1,ETV6-RUNX1,IFN Beta,SOCS1,SOCS5		FCER1G,IL5RA,MMP12,PRKCA,SAMSN1,UCP1	EIF2AK2,FCGR2A,IFIH1,IFIT1B,IRF1,IRF7,IRF9,Irgm1,ISG15,MAPK1,OASL,STAT1,STAT2,STAT4
IKZF1	transcription regulator		1			-1.134	2.16e-05	0.0014	IKZF1	EPSTI1,IFI27,IFI6,IFIT3,IFIT5,INAFM2,SULF2	7 (1)	1	BTK,lipopolysaccharide,MEF2A,tretinoin	lenalidomide		IL4,Interferon alpha	IFNG,RUBCN,SASH1,SPI1
cilostazol	chemical drug		2			-1.789	2.32e-05	0.0499	Akt,cilostazol,Creb,CREB1,ICAM1,NCF1,NFkB (complex),Pka,PTEN,RELA,SIRT1,TYR	CCL3L1,CMPK2,CYP27A1,DDX58,DDX60,HERC5,IFI27,IFI44,IFI6,IFIT3,IL12RB2,KIR2DL1/KIR2DL3,LAPTM4B,PRKCA,PTGES,RSAD2,SCX,SULF2,UGT8,USP18	20 (12)	11				SIRT1
lenalidomide	chemical drug		1			1.134	2.34e-05	0.0005	lenalidomide	CTSG,IFI27,IFI6,IFIH1,IFIT3,IFIT5,INAFM2	7 (1)	1				ATXN1,IFIH1,IFNG	IKZF1,IKZF3,IRF8,MYC,SPI1
SIRT1	transcription regulator		1	Inhibited		-2.121	2.5e-05	0.0036	SIRT1	CMPK2,DDX58,DDX60,IFI44,IFIT3,RSAD2,SCX,USP18	8 (1)	1	3-aminobenzamide,BRCA1,cilostazol,GLRX,JAK1	APP,IRF9,lipopolysaccharide,MAPK1,miR-199a-5p (and other miRNAs w/seed CCAGUGU),miR-203a-3p (and other miRNAs w/seed UGAAAUG)		IFNB1,IL4,PML,PRDM16,RARB	DDX58,IFIT1B,IFN Beta,IFNG,IFNL1,IFNL2,IRF7,IRGM,Irgm1,SP110,STAT1,STAT2,TAP1,USP18
4-hydroxy-all-trans-retinoic acid	chemical - endogenous mammalian		2			-0.707	2.77e-05	0.0041	4-hydroxy-all-trans-retinoic acid,RARA,RARB	CEBPE,DDX58,IFI27,IFI44,IFI44L,IFIT1,RSAD2,USP18	8 (3)	2				RARB
beta-apo-14'-carotenal	chemical - endogenous mammalian		2			0.707	2.77e-05	0.0041	beta-apo-14'-carotenal,RARA,RARB	CEBPE,DDX58,IFI27,IFI44,IFI44L,IFIT1,RSAD2,USP18	8 (3)	2					RARB
18-hydroxy-retinoic acid	chemical - endogenous mammalian		2			-0.707	2.83e-05	0.0043	18-hydroxy-retinoic acid,RARA,RARB	CEBPE,DDX58,IFI27,IFI44,IFI44L,IFIT1,RSAD2,USP18	8 (3)	2				RARB
all-trans-4-Oxo-retinoic acid	chemical - endogenous mammalian		2			-0.707	2.83e-05	0.0043	all-trans-4-Oxo-retinoic acid,RARA,RARB	CEBPE,DDX58,IFI27,IFI44,IFI44L,IFIT1,RSAD2,USP18	8 (3)	2				RARB
LMK-235	chemical reagent		1		biased	-1.414	3.5e-05	0.0007	LMK-235	IFIT1,IFIT3	2 (1)	1
D-Pen-2,5-enkephalin	chemical reagent		2	Inhibited		-2.714	4.23e-05	0.0263	D-Pen-2,5-enkephalin,ERK1/2,RGS4,STAT3	CMPK2,EIF2AK2,GPR15,HERC6,IFIT1,IFIT2,IFIT3,PTGES,RAB36,RSAD2,USP18	11 (4)	3					IFNG
phenethyl isothiocyanate	chemical drug		1			-1.732	5.75e-05	0.0002	phenethyl isothiocyanate	IFIT1,IFIT2,IFIT3	3 (1)	1					IFNB1,IRF3
AIRE	transcription regulator		1	Inhibited		-2	6.2e-05	0.001	AIRE	DDX60,EIF2AK2,HERC6,IFI44	4 (1)	1	IFNB1			IFN Beta	EIF2AK2,IFNG,TNFSF10
MAPK8IP2	other		2	Inhibited		-2.111	6.34e-05	0.0498	APP,MAPK8,MAPK8IP2,MAPK9	CMPK2,CYP27A1,DDX58,HERC6,IFIH1,IFIT2,IL12RB2,PRKCA,PTGES,RSAD2,USP18	11 (4)	3					APP
MMP12	peptidase		2	Inhibited		-2.53	6.92e-05	0.0176	MMP12,MMP3,STAT3	CMPK2,EIF2AK2,HERC6,IFIT1,IFIT2,IFIT3,PNPT1,PTGES,RSAD2,USP18	10 (3)	2	APP,CGAS,IFNG,IL21,IL4,lipopolysaccharide,STAT6	filgrastim,SOCS1		Interferon alpha
BICD2	other		1		biased	-1.414	6.98e-05	0.0007	BICD2	IFI27,IFIT1	2 (1)	1					STAT1
poly I-C-LyoVec	chemical reagent		1		biased	1.414	6.98e-05	0.0005	poly I-C-LyoVec	DDX58,IFIH1	2 (1)	1				DDX58,IFIH1,IFN Beta,IFNL1
ETV6	transcription regulator		2	Activated		2.53	7.28e-05	0.0205	ETV6,MMP3,STAT3	CMPK2,EIF2AK2,HERC6,IFIT1,IFIT2,IFIT3,PNPT1,PTGES,RSAD2,USP18	10 (3)	2	lipopolysaccharide	tretinoin
GSTO1	enzyme		1	Inhibited		-2	7.47e-05	0.0004	GSTO1	DDX58,IFI6,IFIT1,OAS3	4 (1)	1	UCP1				AREG,DDX58,IRF9,PARP9,STAT1
SMAD2-SMAD4-TOB	complex		3	Inhibited		-2.6	7.75e-05	0.0316	AR,ERBB2,ERN1,estrogen receptor,FADD,HNF4A,IL2,LEF1,NFkB (complex),NFKBIA,NOTCH1,PRKAA1,PRKCA,SMAD2,SMAD2-SMAD4-TOB,SMAD4,STAT3,TGFB1,TGFBR1,TOB1	CCL3L1,CMPK2,CTSG,DACT1,DDX58,GPR15,HERC5,HERC6,IFI27,IFI44,IFI6,IFIH1,IFIT1,IFIT2,IFIT3,IL12RB2,KIR2DL1/KIR2DL3,NDST1,PADI4,PLOD1,RSAD2,SCX,SULF2,UGT8,USP18	25 (20)	16
TET2	enzyme		1	Inhibited		-2.236	8.33e-05	0.0012	TET2	CMPK2,IFIT2,IFIT3,RNF144A,RSAD2	5 (1)	1		poly rI:rC-RNA
TMF1	transcription regulator		2			1.732	8.49e-05	0.0332	AR,STAT3,TMF1	CMPK2,DDX58,EIF2AK2,HERC6,IFIH1,IFIT1,IFIT2,IFIT3,PRKCA,RSAD2,SULF2,USP18	12 (3)	2
DOCK8	other		1	Activated	biased	2	8.92e-05	0.0028	DOCK8	CMPK2,IFIT2,IFIT3,RSAD2	4 (1)	1	lipopolysaccharide,PRKCA			IFIT1B,IFNB1,IRF1,IRF7,IRGM,ISG15,SOCS1,STAT1,STAT2,TLR3
warfarin	chemical drug		2	Activated		3	8.93e-05	0.0292	GAS6,STAT3,warfarin	CMPK2,EIF2AK2,HERC6,IFIT1,IFIT2,IFIT3,PTGES,RSAD2,USP18	9 (3)	2
phytic acid	chemical - endogenous non-mammalian		2	Inhibited		-2.449	9.11e-05	0.0077	BTK,phytic acid,Pka	IFI27,IFI44L,IFI6,IFIT1,IFIT3,OAS3	6 (3)	2				BTK
PF4	cytokine		1			1	9.99e-05	0.0019	PF4	DDX60,EPSTI1,RSAD2,USP18	4 (1)	1	lipopolysaccharide	filgrastim		ISG15,PGR,STAT2,USP18	MAPK1
SASH1	other		1	Activated	biased	2	0.000106	0.0029	SASH1	CMPK2,IFIT2,IFIT3,RSAD2	4 (1)	1		IKZF1		IFIT1B,IFNB1,IRF1,IRF7,IRGM,ISG15,OASL,PML,SOCS1,STAT1,STAT2,TLR3
MEF2A	transcription regulator		1	Activated	biased	2	0.000111	0.0022	MEF2A	IFI44,IFIT2,IFIT3,RSAD2	4 (1)	1	filgrastim			IFIT1B,IFNB1,IKZF1,IRF1,IRF7	FBXO44
CC-122	chemical drug		1		biased	1.414	0.000116	0.0008	CC-122	DDX58,IFIT3	2 (1)	1				DDX58,IRF7,MYC
pegintron	biologic drug		1			1.414	0.000116	0.0004	pegintron	DDX58,USP18	2 (1)	1				DDX58,IFNAR1,IFNAR2,ISG15,USP18
polyinosine-polycytidylic acid/polyethylenimine formulation	chemical reagent		1			1.414	0.000116	0.001	polyinosine-polycytidylic acid/polyethylenimine formulation	DDX58,IFIH1	2 (1)	1				DDX58,IFIH1
dimethyl itaconate	chemical reagent		1			-1.732	0.00012	0.0036	dimethyl itaconate	IFIT2,IFIT3,RSAD2	3 (1)	1					IRF1,ISG15
IL4	cytokine		1	Inhibited		-2.309	0.000129	0.0276	IL4	CMPK2,EIF2AK2,IFI44,IFI44L,IFIH1,IFIT1,IFIT3,IL12RB2,OAS3,PAWR,PRKCA,USP18	12 (1)	1	APP,E. coli B4 lipopolysaccharide,IFNA2,IFNA4,IFNE,IKZF1,lipopolysaccharide,MTORC2,RC3H1,SIRT1,TLR3,TRIM24	4-methyl umbelliferone-8-carbaldehyde,artesunic acid,IL12RB1,IL21,IRF5,ribavirin,SPI1,TREM1		AREG,CD300LF,DUOX1,EXT1,IKZF3,IL13RA1,IL1RN,IL5RA,IRF9,JAK,JAK1,MAPK1,MMP12,MYC,POU2AF1,PRKCA,SAMSN1,SOCS1,TGM2,TICAM1,UCP1	EIF2AK2,FCGR2A,IFIH1,IFIT1B,Ifn,IFNAR1,IFNAR2,Interferon alpha,IRF7,Irgm1,ISG15,MHC CLASS I (family),OASL,STAT2,USP18
FADD	other		1	Activated		2	0.00016	0.0013	FADD	DDX58,EIF2AK2,IFIH1,IFIT2	4 (1)	1	TNFSF10	APP,E. coli B4 lipopolysaccharide		DDX58,IFIH1,IFIT1B,IFNA4,IFNB1,Interferon alpha,IRF5,IRF7,MAVS,SOCS1,STAT1,STAT2,TLR3	MYC
TLR7	transmembrane receptor		1	Activated	biased	2.236	0.000164	0.004	TLR7	IFI44L,IFIT1,IFIT3,OAS3,RSAD2	5 (1)	1	CpG ODN 2006,Ifnar,IFNAR1,lipopolysaccharide,MSC,ssRNA40,TLR3	hexadimethrine bromide,MYC,ODN1411,UCP1		FCER1G,IFIT1B,IFN Lambda,IFN type 1,IFNA1/IFNA13,IFNA10,IFNA14,IFNA16,IFNA17,IFNA2,IFNA21,IFNA4,IFNA5,IFNA6,IFNA7,IFNA8,IFNE,IFNK,IFNL2,IRF1,IRF3,IRF5,IRF7,IRF9,ISG15,MHC CLASS I (family),SOCS1,STAT1,STAT2
IFN Lambda	group		1		biased	1.414	0.000174	0.0018	IFN Lambda	DDX58,OAS3	2 (1)	1	poly rI:rC-RNA,TLR3,TLR7,TLR9			DDX58
NLRP11	other		1		biased	-1.414	0.000174	0.0003	NLRP11	IFIT1,IFIT2	2 (1)	1	poly rI:rC-RNA				IFNB1,IRF3
IL5RA	transmembrane receptor		2			-0.333	0.000175	0.0258	BTK,IL15,IL5RA,SOX4	IFI44L,IFI6,IFIT1,IFIT3,IL12RB2,KANK1,LRRN3,OAS3,RNF144A	9 (4)	3	IFNL3,IL4,lipopolysaccharide,STAT6	filgrastim		BTK
BTK	kinase		1	Inhibited		-2	0.000176	0.0042	BTK	IFI44L,IFIT1,IFIT3,OAS3	4 (1)	1	IL5RA,JAK1,lipopolysaccharide,phytic acid	acalabrutinib		IKZF1,MAPK1,PRKCA,TLR3	FCER1G,IFNL2,Interferon alpha,IRF1,IRF9,ISG15,STAT1,TLR9
ZBTB10	other		1	Activated	biased	2.236	0.00018	0.005	ZBTB10	DDX58,IFIH1,IFIT1,IFIT2,IFIT3	5 (1)	1				DDX58,FCER1G,IFIH1,IFIT1B,IFNB1,IFNL3,IL1RN,IRF1,IRF2,IRGM,Irgm1,ISG15,OASL,PARP9,SAMHD1,STAT2,STING1
sincalide	biologic drug		2	Inhibited		-3	0.000196	0.0466	PRKAA2,sincalide,STAT3	CMPK2,EIF2AK2,HERC6,IFI44,IFIT1,IFIT2,IFIT3,RSAD2,USP18	9 (3)	2
IRF9	transcription regulator		1			1.732	0.000198	0.0036	IRF9	IFIT1,IFIT2,IFIT3	3 (1)	1	CpG ODN 2006,emactuzumab,IFNA2,Ifnar,IFNL1,IL4,JAK1,lipopolysaccharide,poly rI:rC-RNA,PRL,TGM2,TLR7,TLR9,tretinoin	BTK,DUSP1,ETV6-RUNX1,GSTO1,IL1RN,Irgm1,MAPK1,RC3H1,SP110,STAT6,TRIM24,USP18		Ifn,IRF5	IRF8,SIRT1,SOCS1
PRDM16	transcription regulator		1			-1.732	0.000198	0.0041	PRDM16	IFI44,IFIT2,OAS3	3 (1)	1	SIRT1,STAT4			UCP1	IFIT1B,IRF7,STAT1,STAT2
THPO	cytokine		1			0	0.000203	0.0026	THPO	CMPK2,DDX60,EPSTI1,USP18	4 (1)	1	Ifn,IFNG,JAK1/2,lipopolysaccharide			IRF1,ISG15,JAK,MAPK1,MYC,PGR,STAT1,STAT2,STAT6,TAP1,USP18
5-O-mycolyl-beta-araf-(1->2)-5-O-mycolyl-alpha-araf-(1->1')-glycerol	chemical - endogenous non-mammalian		1	Activated	biased	2	0.000212	0.0051	5-O-mycolyl-beta-araf-(1->2)-5-O-mycolyl-alpha-araf-(1->1')-glycerol	IFIT1,IFIT2,IFIT3,IFIT5	4 (1)	1				DUSP1,STAT4
APP	other		1	Activated		2.121	0.00024	0.0262	APP	CMPK2,DDX58,HERC6,IFIH1,IFIT2,PRKCA,RSAD2,USP18	8 (1)	1	lipopolysaccharide,PRL,PTGER4,tretinoin	acitretin,ATXN1,deferoxamine,ICMT,MAPK8IP2,SGPL1		DDX58,EIF2AK2,IFIH1,IFIT1B,IGF2BP2,IL4,IRF1,IRF7,IRGM,Irgm1,MAPK1,MMP12,TNFSF10,USP18,VCAN	acetylcholine,FADD,FCGR2A,POU2AF1,RNASEL,SIRT1,TLR3
GAPDH	enzyme		1			-1.732	0.000257	0.0021	GAPDH	IFI6,IFIT2,OAS3	3 (1)	1	3-aminobenzamide,filgrastim,MYC				DUSP1,EIF2AK2,FCER1G,IFNB1,IFNG,STAT1,UBE2L6
SAMSN1	other		1	Activated	biased	2	0.000276	0.0065	SAMSN1	CMPK2,IFIT2,IFIT3,RSAD2	4 (1)	1	E. coli B4 lipopolysaccharide,filgrastim,IL4,lipopolysaccharide,STAT6			IFIT1B,IFNB1,IRF1,IRF2,IRF7,IRGM,ISG15,OASL,PML,SOCS1,STAT1,STAT2,TLR3	IFNG
IFNAR1	transmembrane receptor		1	Activated	biased	2	0.000312	0.0092	IFNAR1	EIF2AK2,IFI44,OAS3,RSAD2	4 (1)	1	BRCA1,IFNA2,interferon alfa-n1,interferon alfacon-1,interferon beta-1a,interferon beta-1b,PEG-interferon alfa-2a,pegintron,recombinant interferon	ETV6-RUNX1,IFNA1/IFNA13,IL4,SP110		CGAS,EIF2AK2,IFIT1B,IFNG,IRF1,IRF7,ISGF3,MHC CLASS I (family),OASL,RNASEL,STAT1,STAT2,STAT4,STAT6,TLR3,TLR7
mezerein	chemical - endogenous non-mammalian		2	Activated		2	0.000312	0.0075	mezerein,PRKCA	IFIH1,IFIT1,IFIT3,RSAD2	4 (2)	2				IFIH1,PRKCA
ATXN3	peptidase		1		biased	1.414	0.000323	0.0017	ATXN3	IFIT1,IFIT2	2 (1)	1				IFIT1B,ISG15,STAT1
POU2AF1	transcription regulator		1		biased	1.732	0.000327	0.0068	POU2AF1	IFI44,IFI44L,IFIT3	3 (1)	1	IL4,lipopolysaccharide,poly rI:rC-RNA	APP
TNFSF10	cytokine		1	Activated		2	0.000338	0.0047	TNFSF10	EIF2AK2,IFI27,IFI6,IFIT1	4 (1)	1	APP,bromodeoxyuridine,CpG ODN 2006,DDX58,deferoxamine,IFN alpha/beta,IFN Beta,IFNA2,Ifnar,Interferon alpha,IRF1,IRF3,IRF7,lipopolysaccharide,NONO,poly rI:rC-RNA,SENP3,SPI1,stallimycin,TICAM1,TLR9,TNK1,tretinoin	AIRE,E. coli B4 lipopolysaccharide,ETV6-RUNX1,MYC,NFAT5,PTGER4,USP18,ziritaxestat		EIF2AK2,FADD,ISG15
RCAN2	other		2			-0.447	0.000355	0.0122	Map3k7,RCAN2,TAB1	CMPK2,IFIH1,IFIT1,IFIT2,RSAD2	5 (3)	2					Map3k7,TAB1
E. coli B4 lipopolysaccharide	chemical toxicant		1		biased	1.633	0.000386	0.0102	E. coli B4 lipopolysaccharide	CYP27A1,DDX58,IFIT3,PTGES,RSAD2,USP18	6 (1)	1				DDX58,FCER1G,IFIT1B,IFNB1,IFNG,IL1RN,IL4,IRF3,MAP3K7,MAPK1,PARP9,SAMSN1,SOCS1,TAP1,TBK1,USP18	FADD,TNFSF10
ZBED2	transcription regulator		1		biased	-1.414	0.000414	0.0054	ZBED2	CMPK2,OAS3	2 (1)	1	Interferon alpha				IRF7,STAT2
etretinate	chemical drug		2			-0.707	0.000465	0.04	etretinate,RARA,RARB	CEBPE,DDX58,IFI27,IFI44,IFI44L,IFIT1,RSAD2,USP18	8 (3)	2				RARB
acitretin	chemical drug		2			-0.707	0.000559	0.0463	acitretin,RARA,RARB	CEBPE,DDX58,IFI27,IFI44,IFI44L,IFIT1,RSAD2,USP18	8 (3)	2				IFNG,RARB	APP,Ifn
UCP1	transporter		2			-1.89	0.000572	0.0171	norepinephrine,UCP1	DDX58,IFIT2,IFIT3,LRRN3,OAS3,PADI4,PTGES	7 (2)	2	IL4,PRDM16,STAT6,tretinoin	Interferon alpha,PML,PRL		GSTO1,MYC	DDX58,IFIT1B,IFNB1,IFNG,IRF3,RNASEL,SPI1,TLR3,TLR7,TLR9
RASAL1	other		2			-0.447	0.00058	0.013	NRAS,RAS,RASAL1	AGRN,IFIH1,PTGES,SCX,USP18	5 (3)	2				NRAS
IFNA17	cytokine		1		biased	1.414	0.00063	0.0065	IFNA17	EIF2AK2,IFIH1	2 (1)	1	IRF3,IRF7,TLR3,TLR7,TLR9			EIF2AK2,IFIH1,IFNG,MHC CLASS I (family),STAT1,STAT4
emactuzumab	biologic drug		1		biased	1.414	0.00063	0.0061	emactuzumab	IFIT1,IFIT3	2 (1)	1				IRF9,ISG15,SOCS1,STAT1,STAT2
Rasgrp	group		2			-1.342	0.000665	0.0137	NRAS,RAS,Rasgrp	AGRN,IFIH1,PTGES,SCX,USP18	5 (3)	2				NRAS
deferoxamine	chemical drug		1			0.447	0.000742	0.0197	deferoxamine	IFI6,IFIT5,PRKCA,RSAD2,SULF2	5 (1)	1				DUSP1,MYC,TNFSF10	APP,PRKCA
IRF8	transcription regulator		1			0	0.000762	0.012	IRF8	CEBPE,IFI44L,IFIT2,IFIT3	4 (1)	1	DDX58,IFN alpha/beta,Ifnar,IRF2,IRF7,lipopolysaccharide,tretinoin,VCAN	DUSP1,ETV6-RUNX1,IRF9,lenalidomide		IFN Beta,IFN type 1,IFNA4,IFNB1,IFNE,IFNK,JAK1,PML,TLR3,TLR9	IFIT1B,IFNA2,ISG15,MYC
FCGR2A	transmembrane receptor		1		biased	1.732	0.000856	0.0043	FCGR2A	IFIT3,OAS3,USP18	3 (1)	1	G protein alphai	APP,IL4,STAT6		IFNA2,IRF7,ISG15,MAPK1,RNASEL,STAT1,USP18
IFNA10	cytokine		1		biased	1.414	0.000889	0.0088	IFNA10	IFIH1,IFIT1	2 (1)	1	CpG ODN 2006,IRF3,IRF7,TLR3,TLR7,TLR9	MYC		IFIH1,IFNG,ISG15,MHC CLASS I (family),STAT1,STAT4
IFNA14	cytokine		1		biased	1.414	0.000889	0.0088	IFNA14	IFIH1,IFIT1	2 (1)	1	CpG ODN 2006,IRF3,IRF7,TLR3,TLR7,TLR9	MYC		IFIH1,IFNG,ISG15,MHC CLASS I (family),STAT1,STAT4
IFNA21	cytokine		1		biased	1.414	0.000889	0.0088	IFNA21	IFIH1,IFIT1	2 (1)	1	IRF3,IRF7,TLR3,TLR7,TLR9			IFIH1,IFNG,ISG15,MHC CLASS I (family),STAT1,STAT4
IFNA5	cytokine		1		biased	1.414	0.000889	0.0088	IFNA5	IFIH1,IFIT1	2 (1)	1	IRF3,IRF7,TLR3,TLR7,TLR9			IFIH1,IFNG,ISG15,MAPK1,MHC CLASS I (family),STAT1,STAT4
IFNA6	cytokine		1		biased	1.414	0.000889	0.0088	IFNA6	IFIH1,IFIT1	2 (1)	1	IRF3,IRF7,MAVS,TLR3,TLR7,TLR9			IFIH1,IFNG,ISG15,MAPK1,MHC CLASS I (family),STAT1,STAT4
IFNA7	cytokine		1		biased	1.414	0.000889	0.0088	IFNA7	IFIH1,IFIT1	2 (1)	1	CpG ODN 2006,IRF3,IRF7,TLR3,TLR7,TLR9	MYC		IFIH1,IFNG,ISG15,MHC CLASS I (family),STAT1,STAT4
NRAS	enzyme		1			-1	0.000915	0.0083	NRAS	AGRN,IFIH1,SCX,USP18	4 (1)	1	acetylcholine,lipopolysaccharide,RASAL1,Rasgrp			MAPK1,MTORC2	IFIH1,IFIT1B,IL13RA1,IL1RN,Irgm1,ISG15,STAT1,TAP1,USP18
IFNA16	cytokine		1		biased	1.414	0.00103	0.0088	IFNA16	IFIH1,IFIT1	2 (1)	1	CpG ODN 2006,IRF3,IRF7,TLR3,TLR7,TLR9	MYC		IFIH1,IFNG,ISG15,MHC CLASS I (family),STAT1,STAT4
IFNA8	cytokine		1		biased	1.414	0.00103	0.0088	IFNA8	IFIH1,IFIT1	2 (1)	1	IRF3,IRF7,TLR3,TLR7,TLR9			IFIH1,IFNG,ISG15,MHC CLASS I (family),STAT1,STAT4
IFNL2	other		1		biased	1.414	0.00103	0.0135	IFNL2	IFIT1,RSAD2	2 (1)	1	DDX58,IKBKE,Interferon alpha,IRF3,lipopolysaccharide,MAVS,PAF1,poly rI:rC-RNA,SOCS1,TLR3,TLR7,TLR9	BTK,SIRT1		MHC CLASS I (family),STAT1,STAT2,STAT4
TAP1	transporter		1			-1.414	0.00119	0.0062	TAP1	EIF2AK2,IFIT1	2 (1)	1	BRCA1,E. coli B4 lipopolysaccharide,G protein alphai,Ifn,IFNA2,Ifnar,IFNG,IL21,IRF1,IRF3,IRF7,JAK1,lipopolysaccharide,PML,poly rI:rC-RNA,SENP3,STAT1,TGM2,THPO,tretinoin	CNOT7,MAPK1,NKX2-3,NRAS,SIRT1,TRIM24			EIF2AK2,IFN Beta,IFNL1,MAP3K7
WSX1-gp130	complex		2	Activated	biased	2.449	0.00132	0.0336	JAK1,STAT4,WSX1-gp130	DDX58,EIF2AK2,IFIH1,IFIT2,IL12RB2,USP18	6 (3)	2				JAK1,STAT4
NFAT5	transcription regulator		1	Inhibited		-2	0.00136	0.0266	NFAT5	IFIT2,IFIT3,PTGES,RSAD2	4 (1)	1	lipopolysaccharide			AREG,IL1RN	IFIT1B,IFN Beta,IFNA4,IFNB1,IRF1,IRGM,Irgm1,PTGFRN,STAT1,TNFSF10
RARB	ligand-dependent nuclear receptor		1			0	0.00136	0.0142	RARB	DDX58,IFI27,IFIT1,USP18	4 (1)	1	18-hydroxy-retinoic acid,4-hydroxy-all-trans-retinoic acid,acitretin,all-trans-4-Oxo-retinoic acid,Am 580,etretinate,SIRT1,tamibarotene,TLR3,tretinoin	beta-apo-14'-carotenal		DDX58,IFIT1B,Irgm1,STAT1	USP18
TNK1	kinase		1		biased	1.414	0.00136	0.0084	TNK1	IFIH1,IFIT2	2 (1)	1				IFIH1,IFIT1B,IRF3,IRF7,STAT1,TLR9,TNFSF10
birabresib	chemical drug		1			-1.732	0.00147	0.0049	birabresib	IFI44,IFI44L,USP18	3 (1)	1				MYC	PDLIM2,USP18
fontolizumab	biologic drug		1		biased	-1.414	0.00154	0.0077	fontolizumab	IL12RB2,RSAD2	2 (1)	1					IFNG,ISG15
Map3k7	kinase		1		biased	1.732	0.0016	0.0142	Map3k7	CMPK2,IFIT2,RSAD2	3 (1)	1	lipopolysaccharide,TAB1,TLR9,TRIM8	DUSP11,PPP3R1,RCAN2,USP18		IFNB1,IFNG,IRF3,ISG15,TLR3
JAK1	kinase		1		biased	1.732	0.00174	0.0169	JAK1	EIF2AK2,IFIT2,USP18	3 (1)	1	AREG,BRCA1,Ifn,IFN alpha receptor,IFN alpha/beta,IFN Beta,IFN type 1,IFNA2,Ifnar,IFNB1,IFNG,IFNL1,IFNL3,IL21,IL4,Interferon alpha,IRF8,WSX1-gp130	ETV6-RUNX1,IL12RB1,SOCS1,tofacitinib		BTK,EIF2AK2,IRF1,IRF9,ISGF3,RACK1,SIRT1,STAT1,STAT2,STAT6,TAP1,USP18	MAPK1
prexasertib	chemical drug		1		biased	1.732	0.00174	0.0208	prexasertib	IFIH1,IFIT2,IFIT3	3 (1)	1				DUSP1,IFIH1,IRF7,PLK2
JAK1/2	group		1		biased	1.732	0.00189	0.0087	JAK1/2	EIF2AK2,HPCAL4,RSAD2	3 (1)	1				EIF2AK2,IRF1,IRF7,ISG15,MHC CLASS I (family),STAT1,THPO
IFNK	cytokine		1		biased	1.414	0.00213	0.0122	IFNK	EIF2AK2,IFIH1	2 (1)	1	IFNB1,IRF3,IRF7,IRF8,lipopolysaccharide,poly rI:rC-RNA,TLR7,TLR9			EIF2AK2,IFIH1,IRF1,MHC CLASS I (family),STAT1,STAT4
aphidicolin	chemical toxicant		1			1.414	0.00235	0.0075	aphidicolin	IFI44L,IFIT1	2 (1)	1				BRCA1,STAT1
ETV6-RUNX1	fusion gene/product		1	Inhibited	biased	-2.236	0.00236	0.0434	ETV6-RUNX1	IFI6,IFIH1,IFIT1,IFIT3,RSAD2	5 (1)	1				MYC	IFIH1,Ifnar,IFNAR1,IFNAR2,IFNB1,IRF1,IRF2,IRF3,IRF5,IRF7,IRF8,IRF9,ISG15,JAK1,MKNK2,PML,SAMHD1,STAT1,STAT2,STAT6,TBK1,TLR3,TNFSF10,TREX1,UBE2L6
UCP1	transporter		1	Inhibited		-2	0.00243	0.0183	UCP1	DDX58,IFIT2,IFIT3,OAS3	4 (1)	1	IL4,PRDM16,STAT6,tretinoin	Interferon alpha,PML,PRL		GSTO1,MYC	DDX58,IFIT1B,IFNB1,IFNG,IRF3,RNASEL,SPI1,TLR3,TLR7,TLR9
IFN alpha/beta	group		1		biased	1.732	0.00275	0.0302	IFN alpha/beta	IFIT2,IFIT3,RSAD2	3 (1)	1	IFIH1,IRF3,IRF3-IRF7,lipopolysaccharide,MAVS,poly rI:rC-RNA,TLR9	IRF2,laminaran		IFN alpha receptor,IRF1,IRF8,Irgm1,ISGF3,JAK1,SOCS1,STAT1,STAT2,STAT4,STAT6,TLR3,TNFSF10	TREM1
RNASEL	enzyme		1			-1.414	0.00282	0.0117	RNASEL	EIF2AK2,USP18	2 (1)	1	FCGR2A,IFNAR1,IFNL3,MAP3K7,poly rI:rC-RNA,PTGER4	APP,UCP1		IFN Beta,ISG15	EIF2AK2,USP18
AREG	growth factor		1			-1.732	0.00337	0.0177	AREG	IFI6,IFIT2,IFIT3	3 (1)	1	IFN Beta,IL4,lipopolysaccharide,NFAT5,PGR,TREM1,tretinoin,TRG	BRCA1,GSTO1		JAK1,MAPK1
PRKCA	kinase	0.593	1			1.732	0.00337	0.0367	PRKCA	IFIT1,IFIT3,RSAD2	3 (1)	1	1alpha,25-dihydroxy-previtamin D3,BTK,IL4,mezerein,PML,PRL,RAB1A,STAT6,TGM2,TLR9,tretinoin,ZSCAN1	deferoxamine,ICMT,IFN Beta,lipopolysaccharide,miR-203a-3p (and other miRNAs w/seed UGAAAUG),oblimersen,SP110,TRIM41		DDX58,DOCK8,IFN type 1,IFNB1,IRF3,MAP3K7,MAPK1,OASL,PGR	SPI1
LOC299282	other		1		biased	1	0.00344	0.0058	LOC299282	CYP27A1	1 (1)	1
UBE2L6	enzyme		1		biased	-1	0.00344	0.0158	UBE2L6	DDX58	1 (1)	1	EIF2AK2,IFNA1/IFNA13,IFNA2,Ifnar,IFNAR2,IFNG,IFNL1,Interferon alpha,IRF2,IRF3,IRF5,IRF7,MAVS,NONO,tretinoin	ETV6-RUNX1,GAPDH,IRGM,MAPK1,NKX2-3,PNPT1			DDX58
ZSCAN1	transcription regulator		1		biased	1	0.00344	0.0171	ZSCAN1	PRKCA	1 (1)	1				PRKCA
botulinum toxin type A	biologic drug		1		biased	-1	0.00344	0.0044	botulinum toxin type A	SCX	1 (1)	1
fostamatinib	chemical drug		1		biased	-1	0.00344	0.007	fostamatinib	PAWR	1 (1)	1
PLK2	kinase		1		biased	1.414	0.0036	0.0211	PLK2	CMPK2,IFIT2	2 (1)	1	lipopolysaccharide,prexasertib,TLR3,tretinoin	PGR		IFNB1,IRF1
SGPL1	enzyme		1			1.414	0.0036	0.0122	SGPL1	DDX58,IFIT1	2 (1)	1		IFNG,TLR9		DDX58,IFN Beta,IKBKE,IRF3,ISG15,MAPK1,STAT1	APP
PLK4	kinase		1		biased	1.414	0.00388	0.0201	PLK4	CMPK2,IFIT2	2 (1)	1				IFNB1,IRF1
TRIM37	enzyme		1		biased	0	0.00388	0.0119	TRIM37	IFIT2,PAWR	2 (1)	1				IFN Beta	PARP9
PDLIM2	other		1			1.732	0.00407	0.013	PDLIM2	IFI44,IFIT3,OAS3	3 (1)	1		birabresib		IRF1,IRF3,IRF5,IRF7	IFNG,STAT1,STAT4,TRIM24
TREM1	transmembrane receptor		1			1	0.0046	0.0418	TREM1	IFIT2,KANK1,MCF2L2,SNAPC1	4 (1)	1	lipopolysaccharide,TICAM1,TLR3	IFN alpha/beta,SPI1		AREG,GPRC5A,MAPK1	IL4,IRF1,ISG15,OASL
USP18	peptidase	1.382	1		biased	-1.414	0.00477	0.0196	USP18	IFI6,IFIH1	2 (1)	1	APP,CGAS,CLEC12A,DDX58,E. coli B4 lipopolysaccharide,EIF2AK2,FCGR2A,G protein alphai,IFIT1B,IFN Beta,IFNA2,IFNA4,Ifnar,IFNAR2,IFNE,IFNL1,IFNL3,IL21,IRF2,IRF3,JAK1,lipopolysaccharide,MAVS,MYC,NONO,pegintron,PF4,poly rI:rC-RNA,PRL,ribavirin,SPI1,STING1,THPO,TLR3,TLR9,tretinoin	ACKR2,birabresib,DUSP1,DUSP11,IL1RN,IL4,IRGM,Irgm1,MAPK1,NGLY1,NKX2-3,NRAS,PNPT1,PTGER4,RARB,RNASEL,SIRT1,TREX1,TRIM24,ziritaxestat		TAB1	IRF1,IRF9,Map3k7,STAT2,TNFSF10
TAB1	enzyme		1			-1.414	0.00576	0.0195	TAB1	IFIH1,IFIT1	2 (1)	1	lipopolysaccharide,NOXA1,NOXO1,USP18	PPP3R1,RCAN2		Map3k7,MAP3K7	IFIH1,IRF7
IRF2	transcription regulator		1			0.577	0.00617	0.0458	IRF2	EIF2AK2,IL12RB2,USP18	3 (1)	1	lipopolysaccharide,PARP9,poly rI:rC-RNA,SAMSN1,tretinoin,ZBTB10	ETV6-RUNX1		Ifn,IRF8,TLR3,UBE2L6,USP18	EIF2AK2,IFN alpha/beta,IFNB1,Interferon alpha,IRF7,ISG15,SOCS1
STAT4	transcription regulator		1	Activated	biased	2	0.00648	0.0377	STAT4	DDX58,IFIH1,IFIT2,IL12RB2	4 (1)	1	5-O-mycolyl-beta-araf-(1->2)-5-O-mycolyl-alpha-araf-(1->1')-glycerol,DUSP1,Ifn,IFN alpha/beta,IFN Beta,IFN type 1,IFNA1/IFNA13,IFNA10,IFNA14,IFNA16,IFNA17,IFNA2,IFNA21,IFNA4,IFNA5,IFNA6,IFNA7,IFNA8,IFNAR1,IFNAR2,IFNE,IFNK,IFNL1,IFNL2,IFNL3,Interferon alpha,JAK,lipopolysaccharide,WSX1-gp130	ATXN1,IL21,PDLIM2,STAT6		DDX58,IFIH1,IFIT1B,IRF1,ISG15,MYC,PRDM16,STAT1
FCER1G	transmembrane receptor		1			-1.414	0.00682	0.0288	FCER1G	IFIT2,RSAD2	2 (1)	1	E. coli B4 lipopolysaccharide,filgrastim,Ifnar,IFNG,IL21,lipopolysaccharide,SPI1,STAT6,TGM2,TLR7,tretinoin,TRG,ZBTB10	BTK,GAPDH,SOCS1		IL1RN,Interferon alpha,MAPK1
1alpha,25-dihydroxy-previtamin D3	chemical reagent		1		biased	1	0.00687	0.0319	1alpha,25-dihydroxy-previtamin D3	PRKCA	1 (1)	1				MAPK1,PRKCA
EXT2	enzyme		1		biased	-1	0.00687	0.0033	EXT2	NDST1	1 (1)	1	MYC
GAB3	other		1		biased	1	0.00687	0.0365	GAB3	IFIT1	1 (1)	1	IFNA2			STAT1
IFIT1B	other		1		biased	1	0.00687	0.0303	IFIT1B	USP18	1 (1)	1	APP,ATXN3,CGAS,DDX58,DOCK8,E. coli B4 lipopolysaccharide,FADD,G protein alphai,IFIH1,IFN Beta,IFN type 1,Ifnar,IFNAR1,IFNB1,IL21,Interferon alpha,IRF3,IRF7,lipopolysaccharide,MAVS,MEF2A,poly rI:rC-RNA,RARB,SAMSN1,SASH1,STAT1,STAT2,STAT4,STING1,TICAM1,TLR7,TLR9,TNK1,ZBTB10	ACKR2,DUSP1,DUSP11,IL4,IRF8,Irgm1,NCOR1,NFAT5,NGLY1,NRAS,PNPT1,PRDM16,PTGER4,SIRT1,SOCS1,STAT6,TREX1,TRIM24,UCP1		USP18
PDE11A	enzyme		1		biased	-1	0.00687	0.0059	PDE11A	CACNG8	1 (1)	1		NONO
PLA2G2F	enzyme		1		biased	-1	0.00687	0.0188	PLA2G2F	PTGES	1 (1)	1	lipopolysaccharide
TRIM5	enzyme		1		biased	1	0.00687	0.0191	TRIM5	IFIT2	1 (1)	1	CpG ODN 2006,IFNE,Interferon alpha,IRF7	Irgm1,MAPK1,MYC,NKX2-3,SP110		IFNB1
TRIM50	other		1		biased	1	0.00687	0.0191	TRIM50	IFIT2	1 (1)	1				IFNB1
TRIM67	other		1		biased	1	0.00687	0.0191	TRIM67	IFIT2	1 (1)	1				IFNB1
potassium superoxide	chemical toxicant		1		biased	1	0.00687	0.0156	potassium superoxide	IL12RB2	1 (1)	1				IFNG
sPla2	group		1		biased	-1	0.00687	0.0188	sPla2	PTGES	1 (1)	1	lipopolysaccharide
laminaran	chemical drug		1		biased	1.414	0.00837	0.0464	laminaran	IFI44L,RSAD2	2 (1)	1					IFN alpha/beta
miR-203a-3p (and other miRNAs w/seed UGAAAUG)	mature microRNA		2			-1.414	0.00878	0.0451	miR-203a-3p (and other miRNAs w/seed UGAAAUG),TYR	KIR2DL1/KIR2DL3,PRKCA	2 (2)	2					PRKCA,SIRT1
IFIH1	enzyme	0.848	1		biased	1.414	0.00963	0.0411	IFIH1	IFIT1,USP18	2 (1)	1	APP,bromodeoxyuridine,CpG ODN 2006,DDX58,FADD,G protein alphai,IFNA1/IFNA13,IFNA10,IFNA14,IFNA16,IFNA17,IFNA2,IFNA21,IFNA4,IFNA5,IFNA6,IFNA7,IFNA8,Ifnar,IFNAR2,IFNE,IFNG,IFNK,IFNL1,IFNL3,IFNL4,IRF1,IRF5,ISGF3,JAK,lenalidomide,lipopolysaccharide,mezerein,NONO,PML,poly I-C-LyoVec,poly rI:rC-RNA,polyinosine-polycytidylic acid/polyethylenimine formulation,prexasertib,PRL,stallimycin,STAT1,STAT4,TLR3,…	DUSP1,ETV6-RUNX1,FBXO44,IL1RN,IL4,IRGM,Irgm1,MAPK1,MYC,NRAS,PNPT1,PTGER4,SOCS1,SP110,STAT6,TAB1,TRIM24		IFIT1B,IFN alpha/beta,ISG15,MAVS,TBK1
pembrolizumab	biologic drug		1		biased	1.414	0.00963	0.0494	pembrolizumab	CCL3L1,IFIT1	2 (1)	1				IRF1,STAT1
HERC5	enzyme	1.577	1		biased	1	0.0103	0.0191	HERC5	IFIT2	1 (1)	1	CGAS,DDX58,IFN Beta,IFNA2,IFNAR2,IFNE,IFNL1,IRF7,lipopolysaccharide,MYC,NONO,PAF1,PRL,ribavirin,RNY3	filgrastim,IRGM,ISG15,MAPK1,RACK1,ZNF598
MID2	other		1		biased	1	0.0103	0.0191	MID2	IFIT2	1 (1)	1				IFN Beta,IFNB1
MKNK2	kinase		1		biased	1	0.0103	0.0259	MKNK2	IFIT2	1 (1)	1	MAPK1	ETV6-RUNX1,lipopolysaccharide		ISG15
MLST8	other		1			1	0.0103	0.0191	MLST8	IFIT2	1 (1)	1	IFNG			ISG15
TRIM13	enzyme		1		biased	1	0.0103	0.0191	TRIM13	IFIT2	1 (1)	1				IFN Beta,IFNB1
TRIM32	transcription regulator		1			1	0.0103	0.0215	TRIM32	IFIT2	1 (1)	1				IFN Beta	STING1
TRIM36	enzyme		1		biased	1	0.0103	0.0191	TRIM36	IFIT2	1 (1)	1				IFN Beta,IFNB1
TRIM41	other		1		biased	-1	0.0103	0.039	TRIM41	PRKCA	1 (1)	1					PRKCA
TRIM66	transcription regulator		1		biased	1	0.0103	0.0191	TRIM66	IFIT2	1 (1)	1				IFN Beta,IFNB1
TRIM9	enzyme		1		biased	1	0.0103	0.0191	TRIM9	IFIT2	1 (1)	1				IFN Beta,IFNB1
amifostine	chemical drug		1		biased	1	0.0103	0.0188	amifostine	PTGES	1 (1)	1
nilutamide	chemical drug		1			1	0.0103	0.0439	nilutamide	CYP27A1	1 (1)	1
poly(C)RNA	chemical reagent		1			-1	0.0103	0.0256	poly(C)RNA	PTGES	1 (1)	1
hexamethylene bisacetamide	chemical reagent		1			0	0.0114	0.0377	hexamethylene bisacetamide	CEBPE,IFIT3	2 (1)	1				IFN Beta,IFNA1/IFNA13,IFNG	RACK1,SPI1
Eif2	complex		1			-1	0.0137	0.0176	Eif2	EIF2AK2	1 (1)	1
N-arachidonoyl-dopamine	chemical - endogenous mammalian		1		biased	1	0.0137	0.0188	N-arachidonoyl-dopamine	PTGES	1 (1)	1
N-butyldeoxynojirimycin	chemical drug		1			1	0.0137	0.0382	N-butyldeoxynojirimycin	PAWR	1 (1)	1
OASL	enzyme		1			-1	0.0137	0.0248	OASL	IFIT1	1 (1)	1	CpG ODN 2006,Ifn,IFN type 1,IFNA4,Ifnar,IFNAR1,IFNG,IFNL1,IFNL4,IL21,IRF1,IRF3,IRF5,IRF7,lipopolysaccharide,MAP3K7,MAVS,NONO,oblimersen,PAF1,poly rI:rC-RNA,PRKCA,ribavirin,RNY3,SAMSN1,SASH1,SENP3,SPI1,STAT1,STING1,TGM2,TICAM1,TLR3,tretinoin,ZBTB10	ACKR2,DUSP1,filgrastim,IL1RN,IL4,IRGM,Irgm1,MAPK1,MYC,PGR,STAT6,TBK1,TREM1,TREX1,TRIM24,ziritaxestat			IFNA2,IFNB1
FBXO44	enzyme		1		biased	-1.414	0.017	0.0337	FBXO44	DDX58,IFIH1	2 (1)	1		MEF2A			BRCA1,CGAS,DDX58,IFIH1,IFN Beta,Interferon alpha,MAVS,STING1
HOXC11	transcription regulator		1			-1	0.0171	0.034	HOXC11	PAWR	1 (1)	1
IL12RB1	transmembrane receptor		1			-1	0.0171	0.0431	IL12RB1	IFI6	1 (1)	1	IRF1,lipopolysaccharide	Interferon alpha,SOCS1		IL21	IL4,JAK1,STAT1,STAT2
KLF8	transcription regulator		1			1	0.0171	0.023	KLF8	EPSTI1	1 (1)	1
KPNA2	other		1			1	0.0171	0.0225	KPNA2	IFIT1	1 (1)	1				IFNB1,ISG15
RAB1A	enzyme		1		biased	1	0.0171	0.0445	RAB1A	PRKCA	1 (1)	1				PRKCA
SPIN1	other		1		biased	1	0.0171	0.0244	SPIN1	IFI44L	1 (1)	1		SPINDOC
SPINDOC	other		1		biased	-1	0.0171	0.0244	SPINDOC	IFI44L	1 (1)	1					SPIN1
butylated hydroxytoluene	chemical toxicant		1		biased	-1	0.0171	0.0247	butylated hydroxytoluene	PTGES	1 (1)	1
mezerein	chemical - endogenous non-mammalian		1		biased	1	0.0171	0.046	mezerein	IFIH1	1 (1)	1				IFIH1,PRKCA
poly rI:rC-RNA HMW	chemical reagent		1		biased	1	0.0171	0.0246	poly rI:rC-RNA HMW	EIF2AK2	1 (1)	1				EIF2AK2,IFNB1,TLR3
lestaurtinib	chemical drug		1			-1	0.0205	0.0459	lestaurtinib	CEBPE	1 (1)	1
ADAM21	peptidase		1		biased	-1	0.0238	0.0256	ADAM21	TPPP3	1 (1)	1
CCR9	G-protein coupled receptor		1		biased	-1	0.0238	0.0256	CCR9	TPPP3	1 (1)	1	lipopolysaccharide,SENP3,tretinoin
COL4A3	other		1		biased	1	0.0238	0.0382	COL4A3	COL4A4	1 (1)	1	tretinoin
DEK	transcription regulator		1			-1	0.0238	0.0374	DEK	CEBPE	1 (1)	1
GPRC5A	G-protein coupled receptor		1			1	0.0238	0.041	GPRC5A	PTGES	1 (1)	1	PGR,TREM1,tretinoin,ziritaxestat	miR-199a-5p (and other miRNAs w/seed CCAGUGU)
MLANA	other		1		biased	-1	0.0238	0.0149	MLANA	KIR2DL1/KIR2DL3	1 (1)	1	IFNB1	MYC
TRIM8	enzyme		1			1	0.0238	0.0375	TRIM8	IFIT2	1 (1)	1	IFNG			IFN Beta,Map3k7	IFNB1,MAP3K7,SOCS1
noladin ether	chemical - endogenous mammalian		1			-1	0.0238	0.0438	noladin ether	CYP27A1	1 (1)	1
poly(dG-dC)	chemical reagent		1		biased	1	0.0238	0.028	poly(dG-dC)	RSAD2	1 (1)	1				IFNA1/IFNA13,IFNB1,ISG15,STAT1
COPA	transporter		1		biased	-1	0.0272	0.0367	COPA	RSAD2	1 (1)	1					IFN Beta,ISG15
EXT1	enzyme		1			1	0.0272	0.0364	EXT1	NDST1	1 (1)	1	filgrastim,IL4			MYC
Gm20703	other		1		biased	-1	0.0272	0.0303	Gm20703	IFIT1	1 (1)	1
RUBCN	other		1		biased	-1	0.0272	0.032	RUBCN	IFIT3	1 (1)	1		IKZF1			STAT1
CD53	other		1		biased	-1	0.0305	0.0256	CD53	TPPP3	1 (1)	1	lipopolysaccharide,tretinoin
MTORC2	complex		1		biased	1	0.0339	0.041	MTORC2	IFIT2	1 (1)	1	NRAS			IFNG,IL4,ISG15
USP37	peptidase		1			1	0.0339	0.044	USP37	CEBPE	1 (1)	1				MYC
4-methyl umbelliferone-8-carbaldehyde	chemical reagent		1			1	0.0438	0.0403	4-methyl umbelliferone-8-carbaldehyde	SNAPC1	1 (1)	1					IL4
Top Diseases and Bio Functions
Categories	Functions	Diseases or Functions Annotation	p-Value	Predicted Activation State	Activation z-score	Notes	Bias-corrected z-score	Molecules	# Molecules
Connective Tissue Disorders, Immunological Disease, Inflammatory Disease, Organismal Injury and Abnormalities, Skeletal and Muscular Disorders	systemic lupus erythematosus	Systemic lupus erythematosus	4.79e-19					EIF2AK2,TRIM22,RSAD2,IFIT3,IFI44L,IFI27,IFI6,DDX58,CCL3L1,USP18,CTSG,EPSTI1,HERC6,IFIT1,PRKCA,USP9Y,THNSL1,IFI44,IFIH1,DDX60,RPS4Y1,HERC5,KDM5D	23
Antimicrobial Response, Inflammatory Response	antiviral response	Antiviral response	9.2e-15		1.966	bias	1.402	EIF2AK2,TRIM22,RSAD2,IFIT3,IFI44L,IFI27,IFI6,DDX58,IFIT2,IFIT1,IFI44,IFIH1,OAS3,DDX60,IFIT5	15
Immunological Disease	systemic autoimmune syndrome	Systemic autoimmune syndrome	9.25e-14					EIF2AK2,RSAD2,PADI4,IFI44L,IFI27,COL4A4,IFI6,IFIT2,CCL3L1,USP18,EPSTI1,DDX60,RPS4Y1,ZCCHC2,PTGES,TRIM22,IFIT3,DDX58,SAMD9L,CTSG,TPPP3,HERC6,IFIT1,PRKCA,USP9Y,THNSL1,IFIH1,IFI44,HERC5,KDM5D,GPR15	31
Antimicrobial Response, Inflammatory Response	antimicrobial response	Antimicrobial response	9.42e-14		1.966	bias	1.372	EIF2AK2,TRIM22,RSAD2,IFIT3,IFI44L,IFI27,IFI6,DDX58,IFIT2,CTSG,IFIT1,IFI44,IFIH1,OAS3,DDX60,CEBPE,IFIT5	17
Connective Tissue Disorders, Immunological Disease, Inflammatory Disease, Organismal Injury and Abnormalities, Skeletal and Muscular Disorders	systemic lupus erythematosus	Active stage systemic lupus erythematosus	5.69e-13					RSAD2,IFIT1,USP9Y,THNSL1,IFI44,IFIT3,IFI44L,RPS4Y1,IFI6,KDM5D	10
Dermatological Diseases and Conditions, Immunological Disease, Organismal Injury and Abnormalities	pemphigus foliaceus	Pemphigus foliaceus	2.14e-12					EIF2AK2,RSAD2,IFIT1,IFI44,IFIH1,IFIT3,IFI44L,IFI27,IFI6	9
Connective Tissue Disorders, Inflammatory Disease, Organismal Injury and Abnormalities, Skeletal and Muscular Disorders	rheumatic disease	Rheumatic Disease	6.33e-11					EIF2AK2,RSAD2,PADI4,IFI44L,IFI27,IFI6,CCL3L1,USP18,EPSTI1,DDX60,RPS4Y1,PTGES,TRIM22,IFIT3,DDX58,SAMD9L,CTSG,HERC6,IFIT1,PRKCA,USP9Y,THNSL1,IFIH1,IFI44,HERC5,KDM5D,GPR15	27
Infectious Diseases	COVID-19	COVID-19	3.95e-10					EIF2AK2,TRIM22,RSAD2,IFIT3,IFI44L,IFI27,IFI6,IFIT2,SAMD9L,EPSTI1,IFIT1,IFI44,IFIH1,OAS3	14
Infectious Diseases	severe COVID-19	Severe COVID-19	4.52e-10					EIF2AK2,TRIM22,RSAD2,IFI44,OAS3,IFIT3,IFI44L,IFI27,IFI6,SAMD9L	10
Infectious Diseases	tuberculosis	Tuberculosis	1.51e-09					IFIT1,IFI44,IFIH1,OAS3,IFIT3,IFI44L,IFI6,IFIT5,IFIT2,CTSG	10
Infectious Diseases	infection	Viral Infection	1.76e-07	Decreased	-3.144		-4.05	EIF2AK2,RSAD2,LAPTM4B,PADI4,SULF2,IFI44L,IFI27,IFI6,IFIT2,CCL3L1,USP18,EPSTI1,OAS3,RPS4Y1,CEBPE,TRIM22,RNF144A,IFIT3,DDX58,SAMD9L,IFIT1,PRKCA,IFIH1,IFI44,HERC5,KDM5D,GPR15	27
Infectious Diseases	replication	Replication of Hepatitis C virus	4.24e-07	Decreased	-2.4		-2.4	EIF2AK2,RSAD2,IFIT1,IFI27,IFI6,DDX58	6
Infectious Diseases	replication	Replication of RNA virus	6.18e-07	Decreased	-2.955		-3.516	EIF2AK2,RSAD2,SULF2,IFI27,IFI6,DDX58,CCL3L1,USP18,IFIT1,PRKCA,IFIH1,OAS3,HERC5	13
Dermatological Diseases and Conditions, Organismal Injury and Abnormalities	psoriasis	Psoriasis	1.15e-06					TRIM22,RSAD2,IFIT3,IFI44L,IFI27,IFI6,DDX58,EPSTI1,HERC6,IFIT1,PRKCA,OAS3,IFI44	13
Infectious Diseases	production	Production of HIV-1	1.35e-06		-1.4		-1.579	EIF2AK2,TRIM22,RSAD2,PRKCA,HERC5	5
Cell Signaling	replication	Replication of viral replicon	1.47e-06	Decreased	-2.219		-1.775	EIF2AK2,RSAD2,IFIT1,OAS3,IFIT5	5
Post-Translational Modification, Protein Folding, Protein Trafficking	conjugation	Conjugation of protein	2.56e-06					HERC5,USP18,C17orf97	3
Infectious Diseases	production	Production of virus	4.77e-06		-1.671		-1.817	EIF2AK2,TRIM22,RSAD2,PRKCA,IFIH1,HERC5	6
Infectious Diseases	infection	Infection by RNA virus	8.16e-06		-1.736	bias	-2.472	EIF2AK2,TRIM22,RSAD2,PADI4,IFIT3,IFI44L,IFI27,IFI6,DDX58,IFIT2,CCL3L1,SAMD9L,EPSTI1,IFIT1,PRKCA,IFIH1,OAS3,IFI44	18
Cardiovascular Disease, Connective Tissue Disorders, Developmental Disorder, Hereditary Disorder, Organismal Injury and Abnormalities, Skeletal and Muscular Disorders	Singleton-Merten syndrome	Singleton-Merten syndrome	9.97e-06					IFIH1,DDX58	2
Connective Tissue Disorders, Infectious Diseases, Organismal Injury and Abnormalities	infection	Infection of fibroblasts	1.09e-05					EIF2AK2,PRKCA,DDX58	3
Cancer, Organismal Injury and Abnormalities	extrapancreatic malignant tumor	Extrapancreatic malignant tumor	5.51e-05					EIF2AK2,RSAD2,ADTRP,LAPTM4B,PNPT1,IFI44L,FCRL5,RNF182,RIC3,USP18,TGIF2-RAB5IF,LRRN3,OAS3,RAB36,AGMAT,ZCCHC2,CYP27A1,PLOD1,CACNG8,TRIM22,IFIT3,DDX58,SAMD9L,PAWR,CTSG,TPPP3,TMEM92,KANK1,THNSL1,IFIH1,AGRN,IFIT5,KDM5D,TMEM200B,SNAPC1,NDST1,CMPK2,PADI4,SULF2,IL12RB2,IFI27,COL4A4,IFI6,IFIT2,HPCAL4,EPSTI1,RASSF6,DACT1,RGMB,DDX60,RPS4Y1,CEBPE,UGT8,PTGES,MIR124-1HG,LILRA5,ZNF670,RNF144A,KIR2DL1/KIR2DL3,L2…	71
Inflammatory Response	interferon response	Interferon response	6.74e-05					EIF2AK2,IFIH1,DDX58	3
Post-Translational Modification	isgylation	Isgylation of protein	9.91e-05					HERC5,USP18	2
Infectious Diseases	replication	Replication of rotavirus	9.91e-05					EIF2AK2,IFIH1	2
Hereditary Disorder, Immunological Disease, Organismal Injury and Abnormalities	familial autoimmune disease	Familial autoimmune disease	0.000117					PADI4,IFIH1,AGRN,COL4A4,CTSG,TPPP3	6
Protein Trafficking	interaction	Interaction of protein	0.000128		1.4		1.17	IFIH1,DDX58,HERC5,USP18,SCX,C17orf97	6
Cardiovascular System Development and Function	density	Density of microvasculature	0.000148					SULF2,NDST1	2
Cancer, Organismal Injury and Abnormalities	non-melanoma solid tumor	Non-melanoma solid tumor	0.000153					EIF2AK2,RSAD2,ADTRP,LAPTM4B,PNPT1,IFI44L,FCRL5,RNF182,RIC3,USP18,TGIF2-RAB5IF,LRRN3,OAS3,RAB36,AGMAT,ZCCHC2,CYP27A1,PLOD1,CACNG8,TRIM22,IFIT3,DDX58,SAMD9L,PAWR,CTSG,TPPP3,TMEM92,KANK1,THNSL1,IFIH1,AGRN,IFIT5,KDM5D,TMEM200B,SNAPC1,NDST1,CMPK2,PADI4,SULF2,IL12RB2,IFI27,COL4A4,IFI6,IFIT2,HPCAL4,EPSTI1,RASSF6,DACT1,RGMB,DDX60,RPS4Y1,CEBPE,UGT8,PTGES,MIR124-1HG,LILRA5,ZNF670,RNF144A,KIR2DL1/KIR2DL3,L2…	71
Cancer, Organismal Injury and Abnormalities	nonhematologic malignant neoplasm	Nonhematologic malignant neoplasm	0.00018					EIF2AK2,RSAD2,ADTRP,LAPTM4B,PNPT1,IFI44L,FCRL5,RNF182,RIC3,USP18,TGIF2-RAB5IF,LRRN3,OAS3,RAB36,AGMAT,ZCCHC2,CYP27A1,PLOD1,CACNG8,TRIM22,IFIT3,DDX58,SAMD9L,PAWR,CTSG,TPPP3,TMEM92,KANK1,THNSL1,IFIH1,AGRN,IFIT5,KDM5D,TMEM200B,SNAPC1,NDST1,CMPK2,PADI4,SULF2,IL12RB2,IFI27,COL4A4,IFI6,IFIT2,HPCAL4,EPSTI1,RASSF6,DACT1,RGMB,DDX60,RPS4Y1,CEBPE,UGT8,PTGES,MIR124-1HG,LILRA5,ZNF670,RNF144A,KIR2DL1/KIR2DL3,L2…	71
Cancer, Organismal Injury and Abnormalities	abdominal cancer	Abdominal cancer	0.000185					EIF2AK2,ADTRP,LAPTM4B,PNPT1,IFI44L,FCRL5,RNF182,RIC3,USP18,TGIF2-RAB5IF,LRRN3,OAS3,RAB36,AGMAT,ZCCHC2,CYP27A1,PLOD1,CACNG8,TRIM22,IFIT3,DDX58,SAMD9L,PAWR,CTSG,TPPP3,TMEM92,KANK1,THNSL1,IFIH1,AGRN,IFIT5,KDM5D,TMEM200B,SNAPC1,NDST1,CMPK2,PADI4,SULF2,IL12RB2,IFI27,COL4A4,IFI6,IFIT2,HPCAL4,EPSTI1,RASSF6,DACT1,RGMB,DDX60,RPS4Y1,CEBPE,UGT8,PTGES,LILRA5,ZNF670,RNF144A,KIR2DL1/KIR2DL3,L2HGDH,C17orf97,HER…	68
Connective Tissue Disorders, Immunological Disease, Inflammatory Disease, Inflammatory Response, Organismal Injury and Abnormalities, Renal and Urological Disease, Skeletal and Muscular Disorders	systemic lupus erythematosus nephritis	Systemic lupus erythematosus nephritis	0.000204					EPSTI1,IFI44,HERC5	3
Gene Expression, RNA Post-Transcriptional Modification	binding	Binding of dsRNA	0.000207					EIF2AK2,IFIH1	2
Cellular Development, Cellular Growth and Proliferation, Hematological System Development and Function	colony formation	Colony formation of leukocyte cell lines	0.000207					PNPT1,IFIH1	2
Cell Death and Survival	apoptosis	Apoptosis	0.000267		0.716		1.046	EIF2AK2,LAPTM4B,PNPT1,PADI4,SULF2,IFI27,COL4A4,IFI6,IFIT2,USP18,SCX,RASSF6,RGMB,OAS3,CEBPE,UGT8,PTGES,MIR124-1HG,IFIT3,KIR2DL1/KIR2DL3,DDX58,PAWR,CTSG,PRKCA,IFIH1,AGRN,NDST1	27
Cancer, Organismal Injury and Abnormalities	head and neck neoplasia	Head and neck tumor	0.000268					EIF2AK2,RSAD2,LAPTM4B,PNPT1,IFI44L,FCRL5,RIC3,USP18,TGIF2-RAB5IF,LRRN3,OAS3,RAB36,AGMAT,ZCCHC2,CYP27A1,PLOD1,CACNG8,TRIM22,IFIT3,DDX58,SAMD9L,PAWR,CTSG,TPPP3,TMEM92,KANK1,THNSL1,IFIH1,AGRN,IFIT5,KDM5D,TMEM200B,SNAPC1,NDST1,CMPK2,PADI4,SULF2,IL12RB2,IFI27,COL4A4,IFI6,IFIT2,HPCAL4,EPSTI1,RASSF6,DACT1,RGMB,DDX60,CEBPE,LILRA5,ZNF670,RNF144A,KIR2DL1/KIR2DL3,L2HGDH,C17orf97,HERC6,IFIT1,PRKCA,USP9Y,CACN…	65
Digestive System Development and Function, Gastrointestinal Disease, Hepatic System Development and Function, Hepatic System Disease, Inflammatory Disease, Inflammatory Response, Metabolic Disease, Organ Development, Organismal Injury and Abnormalities, Psychological Disorders	alcoholic steatohepatitis	Alcoholic steatohepatitis	0.000354					IFIT3,IFIT2	2
Embryonic Development, Organ Development, Organismal Development, Renal and Urological System Development and Function, Tissue Development	development	Development of glomerular basement membrane	0.000441					SULF2,COL4A4	2
Inflammatory Response	innate immune response	Innate immune response	0.000469					EIF2AK2,IFIH1,IFI27,IFI6,DDX58,IFIT2	6
Neurological Disease, Skeletal and Muscular Disorders	neuromuscular disease	Neuromuscular disease	0.000495		1.982		2.08	EIF2AK2,TRIM22,RSAD2,LAPTM4B,IFIT3,DDX58,SAMD9L,EPSTI1,IFIT1,IFIH1,OAS3,IFI44,AGRN,UGT8	14
Antimicrobial Response, Inflammatory Response	antiviral response	Antiviral response of cells	0.000511					EIF2AK2,IFIH1,DDX58	3
Infectious Diseases	infection	Infection of mammalia	0.000512		-1.217		-0.695	EIF2AK2,PADI4,IFIH1,IL12RB2,CEBPE,DDX58,USP18	7
Inflammatory Disease, Neurological Disease, Skeletal and Muscular Disorders	relapsing-remitting multiple sclerosis	Relapsing-remitting multiple sclerosis	0.000515		1.982	bias	1.231	EPSTI1,RSAD2,IFIT1,OAS3	4
Cancer, Organismal Injury and Abnormalities	neoplasia	Neoplasia of cells	0.000543		-0.128		-0.306	EIF2AK2,RSAD2,LAPTM4B,PNPT1,PADI4,SULF2,IFI44L,FCRL5,IL12RB2,IFI27,COL4A4,IFI6,IFIT2,EPSTI1,DACT1,LRRN3,RGMB,OAS3,DDX60,UGT8,ZCCHC2,PTGES,CYP27A1,PLOD1,ZNF670,RNF144A,IFIT3,KIR2DL1/KIR2DL3,DDX58,SAMD9L,PAWR,CTSG,C17orf97,TMEM92,KANK1,HERC6,IFIT1,PRKCA,IFIH1,IFI44,HERC5,MCF2L2,GPR15,CMPK2	44
Infectious Diseases	acute flu	Acute flu	0.000644					IFIT1,RNF144A,IFIT2	3
Infectious Diseases	replication	Replication of Vesicular stomatitis Indiana virus	0.00076					IFIH1,DDX58	2
Cancer, Organismal Injury and Abnormalities	cancer	Cancer of cells	0.000801					RSAD2,PNPT1,PADI4,SULF2,IFI44L,FCRL5,IL12RB2,IFI27,COL4A4,IFI6,IFIT2,EPSTI1,DACT1,LRRN3,RGMB,OAS3,UGT8,ZCCHC2,PTGES,CYP27A1,PLOD1,ZNF670,RNF144A,IFIT3,KIR2DL1/KIR2DL3,DDX58,SAMD9L,PAWR,CTSG,C17orf97,TMEM92,KANK1,HERC6,IFIT1,PRKCA,IFI44,HERC5,MCF2L2,GPR15,CMPK2	40
Cellular Growth and Proliferation	cytostasis	Cytostasis	0.000908		1.195		0.888	EIF2AK2,PRKCA,PADI4,IFIH1,CEBPE,DDX58	6
Cancer, Organismal Injury and Abnormalities	carcinoma	Carcinoma	0.000978					EIF2AK2,RSAD2,ADTRP,LAPTM4B,PNPT1,IFI44L,FCRL5,RNF182,RIC3,USP18,TGIF2-RAB5IF,LRRN3,OAS3,RAB36,AGMAT,ZCCHC2,CYP27A1,PLOD1,CACNG8,TRIM22,IFIT3,DDX58,SAMD9L,PAWR,CTSG,TPPP3,TMEM92,KANK1,THNSL1,IFIH1,AGRN,IFIT5,KDM5D,TMEM200B,SNAPC1,NDST1,CMPK2,PADI4,SULF2,IL12RB2,IFI27,COL4A4,IFI6,IFIT2,HPCAL4,EPSTI1,RASSF6,DACT1,RGMB,DDX60,CEBPE,UGT8,PTGES,MIR124-1HG,LILRA5,ZNF670,RNF144A,KIR2DL1/KIR2DL3,L2HGDH,C1…	69
Inflammatory Response	type I interferon response	Type I interferon response	0.00102					IFIH1,DDX58	2
Infectious Diseases, Respiratory Disease	viral respiratory infection	Viral respiratory infection	0.00103					PADI4,CEBPE,DDX58,RPS4Y1,KDM5D	5
Molecular Transport	release	Release of DNA	0.00116					PADI4,CMPK2	2
Cancer, Organismal Injury and Abnormalities, Reproductive System Disease	genital tumor	Genital tumor	0.00117					EIF2AK2,PNPT1,IFI44L,FCRL5,RIC3,USP18,TGIF2-RAB5IF,LRRN3,OAS3,RAB36,AGMAT,ZCCHC2,CYP27A1,IFIT3,DDX58,SAMD9L,PAWR,KANK1,THNSL1,IFIH1,IFIT5,TMEM200B,SNAPC1,NDST1,SULF2,IL12RB2,IFI27,COL4A4,IFI6,IFIT2,EPSTI1,DACT1,DDX60,UGT8,PTGES,MIR124-1HG,ZNF670,RNF144A,KIR2DL1/KIR2DL3,L2HGDH,C17orf97,HERC6,IFIT1,PRKCA,CACNG6,IFI44,HERC5,MCF2L2,SIGLEC7	49
Cancer, Organismal Injury and Abnormalities	anogenital cancer	Anogenital cancer	0.00129					EIF2AK2,PNPT1,IFI44L,FCRL5,RIC3,USP18,TGIF2-RAB5IF,LRRN3,OAS3,RAB36,AGMAT,ZCCHC2,CYP27A1,IFIT3,DDX58,SAMD9L,PAWR,KANK1,THNSL1,IFIH1,AGRN,IFIT5,TMEM200B,SNAPC1,NDST1,CMPK2,SULF2,IL12RB2,IFI27,COL4A4,IFI6,IFIT2,HPCAL4,EPSTI1,DACT1,DDX60,UGT8,PTGES,MIR124-1HG,ZNF670,RNF144A,KIR2DL1/KIR2DL3,L2HGDH,C17orf97,HERC6,IFIT1,PRKCA,CACNG6,IFI44,HERC5,MCF2L2,SIGLEC7	52
Cancer, Organismal Injury and Abnormalities	abdominal carcinoma	Abdominal carcinoma	0.0013					EIF2AK2,ADTRP,LAPTM4B,PNPT1,IFI44L,FCRL5,RNF182,RIC3,USP18,TGIF2-RAB5IF,LRRN3,OAS3,RAB36,AGMAT,ZCCHC2,CYP27A1,PLOD1,CACNG8,TRIM22,IFIT3,DDX58,SAMD9L,PAWR,CTSG,TPPP3,TMEM92,KANK1,THNSL1,IFIH1,AGRN,IFIT5,TMEM200B,SNAPC1,NDST1,CMPK2,PADI4,SULF2,IL12RB2,IFI27,COL4A4,IFI6,IFIT2,HPCAL4,EPSTI1,RASSF6,DACT1,RGMB,DDX60,CEBPE,UGT8,PTGES,LILRA5,ZNF670,KIR2DL1/KIR2DL3,L2HGDH,C17orf97,HERC6,IFIT1,PRKCA,USP9Y,…	65
Inflammatory Disease	inflammatory disorder	Severe inflammatory disorder	0.00131					PADI4,IFIT3,RPS4Y1,CEBPE,IFIT2,KDM5D	6
Infectious Diseases	replication	Replication of Murine herpesvirus 4	0.00131					IFIH1,DDX58	2
Infectious Diseases	replication	Replication of encephalomyocarditis virus	0.00131					IFIH1,DDX58	2
Cardiovascular System Development and Function, Cell-To-Cell Signaling and Interaction	binding	Binding of endothelial cells	0.00132		-0.555		-0.881	PRKCA,SULF2,CCL3L1,NDST1,CTSG	5
Cancer, Organismal Injury and Abnormalities	intraabdominal organ tumor	Intraabdominal organ tumor	0.00136					EIF2AK2,ADTRP,LAPTM4B,PNPT1,IFI44L,FCRL5,RNF182,RIC3,USP18,TGIF2-RAB5IF,LRRN3,OAS3,RAB36,AGMAT,ZCCHC2,CYP27A1,PLOD1,CACNG8,TRIM22,IFIT3,DDX58,SAMD9L,PAWR,CTSG,TPPP3,TMEM92,KANK1,THNSL1,IFIH1,AGRN,IFIT5,KDM5D,TMEM200B,SNAPC1,NDST1,CMPK2,PADI4,SULF2,IL12RB2,IFI27,COL4A4,IFI6,HPCAL4,EPSTI1,RASSF6,DACT1,RGMB,DDX60,RPS4Y1,CEBPE,UGT8,PTGES,LILRA5,ZNF670,KIR2DL1/KIR2DL3,L2HGDH,C17orf97,HERC6,IFIT1,PRKCA…	66
Cell Cycle	cell cycle progression	Arrest in cell cycle progression of colorectal cancer cell lines	0.00148					RASSF6,PADI4	2
Cancer, Organismal Injury and Abnormalities	malignant genitourinary solid tumor	Malignant genitourinary solid tumor	0.00158					EIF2AK2,PNPT1,IFI44L,FCRL5,RIC3,USP18,TGIF2-RAB5IF,LRRN3,OAS3,RAB36,AGMAT,ZCCHC2,CYP27A1,TRIM22,IFIT3,DDX58,SAMD9L,PAWR,KANK1,THNSL1,IFIH1,AGRN,IFIT5,TMEM200B,SNAPC1,NDST1,CMPK2,SULF2,IL12RB2,IFI27,COL4A4,IFI6,IFIT2,HPCAL4,EPSTI1,DACT1,DDX60,UGT8,PTGES,MIR124-1HG,LILRA5,ZNF670,RNF144A,KIR2DL1/KIR2DL3,L2HGDH,C17orf97,HERC6,IFIT1,PRKCA,CACNG6,IFI44,HERC5,MCF2L2,SIGLEC7	54
Cellular Growth and Proliferation	growth	Arrest in growth of hematopoietic cell lines	0.00165					PNPT1,CEBPE	2
Cancer, Organismal Injury and Abnormalities, Reproductive System Disease	genital tract cancer	Genital tract cancer	0.00174					EIF2AK2,PNPT1,SULF2,IFI44L,FCRL5,IL12RB2,IFI27,COL4A4,IFI6,IFIT2,RIC3,USP18,TGIF2-RAB5IF,EPSTI1,DACT1,LRRN3,OAS3,RAB36,DDX60,UGT8,AGMAT,ZCCHC2,PTGES,MIR124-1HG,CYP27A1,ZNF670,RNF144A,IFIT3,KIR2DL1/KIR2DL3,DDX58,SAMD9L,PAWR,L2HGDH,C17orf97,KANK1,HERC6,PRKCA,THNSL1,IFIH1,CACNG6,IFI44,IFIT5,HERC5,TMEM200B,SNAPC1,NDST1,MCF2L2,SIGLEC7	48
Inflammatory Disease, Inflammatory Response, Organismal Injury and Abnormalities, Renal and Urological Disease	glomerulonephritis	Glomerulonephritis	0.00174					EPSTI1,IFI44,IFIH1,IL12RB2,COL4A4,HERC5	6
Cancer, Organismal Injury and Abnormalities	extracranial solid tumor	Extracranial solid tumor	0.00175		-1.706		-1.706	EIF2AK2,RSAD2,ADTRP,LAPTM4B,PNPT1,IFI44L,FCRL5,RNF182,RIC3,USP18,TGIF2-RAB5IF,LRRN3,OAS3,RAB36,AGMAT,ZCCHC2,CYP27A1,PLOD1,CACNG8,TRIM22,IFIT3,DDX58,SAMD9L,PAWR,CTSG,TPPP3,TMEM92,KANK1,THNSL1,IFIH1,AGRN,IFIT5,KDM5D,TMEM200B,SNAPC1,NDST1,CMPK2,PADI4,SULF2,IL12RB2,IFI27,COL4A4,IFI6,IFIT2,HPCAL4,EPSTI1,RASSF6,DACT1,RGMB,DDX60,RPS4Y1,CEBPE,UGT8,PTGES,MIR124-1HG,LILRA5,ZNF670,RNF144A,KIR2DL1/KIR2DL3,L2…	70
Hereditary Disorder, Immunological Disease, Organismal Injury and Abnormalities	Wiskott-Aldrich syndrome	Wiskott-Aldrich syndrome	0.00182					IFIT1,IFI27	2
Cancer, Organismal Injury and Abnormalities, Reproductive System Disease	breast or gynecological cancer	Breast or gynecological cancer	0.00189					EIF2AK2,PNPT1,SULF2,IFI44L,FCRL5,IL12RB2,IFI27,COL4A4,IFI6,RIC3,USP18,HPCAL4,EPSTI1,DACT1,LRRN3,OAS3,RAB36,DDX60,UGT8,AGMAT,ZCCHC2,PTGES,CYP27A1,ZNF670,IFIT3,DDX58,SAMD9L,PAWR,L2HGDH,C17orf97,HERC6,IFIT1,PRKCA,THNSL1,IFIH1,CACNG6,IFI44,AGRN,IFIT5,HERC5,TMEM200B,SNAPC1,NDST1,MCF2L2,SIGLEC7,CMPK2	46
Cancer, Organismal Injury and Abnormalities	pelvic tumor	Pelvic tumor	0.00215					EIF2AK2,PNPT1,IFI44L,FCRL5,RIC3,USP18,TGIF2-RAB5IF,LRRN3,OAS3,RAB36,AGMAT,ZCCHC2,CYP27A1,TRIM22,IFIT3,DDX58,SAMD9L,PAWR,KANK1,THNSL1,IFIH1,IFIT5,TMEM200B,SNAPC1,NDST1,SULF2,IL12RB2,IFI27,COL4A4,IFI6,IFIT2,EPSTI1,DACT1,DDX60,UGT8,PTGES,LILRA5,ZNF670,RNF144A,KIR2DL1/KIR2DL3,L2HGDH,C17orf97,HERC6,IFIT1,PRKCA,CACNG6,IFI44,HERC5,MCF2L2,SIGLEC7	50
Cancer, Organismal Injury and Abnormalities	head and neck cancer	Head and neck cancer	0.00217					EIF2AK2,RSAD2,LAPTM4B,PNPT1,IFI44L,FCRL5,USP18,TGIF2-RAB5IF,LRRN3,OAS3,RAB36,AGMAT,ZCCHC2,CYP27A1,PLOD1,CACNG8,TRIM22,DDX58,SAMD9L,PAWR,CTSG,TPPP3,TMEM92,KANK1,THNSL1,IFIH1,AGRN,IFIT5,KDM5D,TMEM200B,NDST1,CMPK2,PADI4,SULF2,IL12RB2,IFI27,COL4A4,IFI6,IFIT2,HPCAL4,EPSTI1,RASSF6,DACT1,RGMB,DDX60,CEBPE,ZNF670,RNF144A,KIR2DL1/KIR2DL3,L2HGDH,C17orf97,HERC6,IFIT1,PRKCA,USP9Y,CACNG6,IFI44,HERC5,MCF2L2,SIG…	60
Infectious Diseases	replication	Replication of murine hepatitis virus	0.00221					IFIH1,USP18	2
Inflammatory Response, Organismal Injury and Abnormalities	inflammation	Inflammation of organ	0.00222		-0.561		-0.273	EIF2AK2,LAPTM4B,IFIT3,IFI27,IL12RB2,COL4A4,DDX58,IFIT2,USP18,EPSTI1,PRKCA,IFIH1,IFI44,CEBPE,HERC5,PTGES	16
Infectious Diseases	replication	Replication of Herpesviridae	0.00228					RSAD2,IFIH1,DDX58	3
Infectious Diseases	replication	Replication of vesicular stomatitis virus	0.00236					PRKCA,IFIH1,DDX58	3
Hereditary Disorder, Neurological Disease, Organismal Injury and Abnormalities	familial encephalopathy	Familial encephalopathy	0.0028					EIF2AK2,LAPTM4B,PNPT1,IFIT3,DDX58,SAMD9L,L2HGDH,USP18,KANK1,PRKCA,IFIH1,IFI44,UGT8,NDST1,GPR15,CYP27A1,PIGW	17
Cardiovascular System Development and Function, Organ Development, Organ Morphology	systole	Systole	0.00285					PADI4,PTGES	2
Cellular Growth and Proliferation	cytostasis	Cytostasis of tumor cell lines	0.00305		1.154		0.829	EIF2AK2,PADI4,IFIH1,DDX58	4
Cancer, Endocrine System Disorders, Organismal Injury and Abnormalities	endocrine gland tumor	Endocrine gland tumor	0.00306					RSAD2,LAPTM4B,PNPT1,IFI44L,FCRL5,RIC3,USP18,TGIF2-RAB5IF,OAS3,RAB36,AGMAT,ZCCHC2,CYP27A1,PLOD1,CACNG8,TRIM22,DDX58,SAMD9L,PAWR,CTSG,TPPP3,TMEM92,KANK1,IFIH1,AGRN,IFIT5,KDM5D,TMEM200B,NDST1,CMPK2,PADI4,SULF2,IL12RB2,IFI27,COL4A4,IFI6,IFIT2,HPCAL4,EPSTI1,RASSF6,DACT1,RGMB,DDX60,CEBPE,UGT8,ZNF670,RNF144A,KIR2DL1/KIR2DL3,L2HGDH,C17orf97,HERC6,PRKCA,USP9Y,CACNG6,IFI44,HERC5,MCF2L2,SIGLEC7	58
Digestive System Development and Function, Gastrointestinal Disease, Hepatic System Development and Function, Hepatic System Disease, Inflammatory Disease, Inflammatory Response, Organ Development, Organismal Injury and Abnormalities, Psychological Disorders	alcoholic hepatitis	Severe alcoholic hepatitis	0.00308					IFIT3,IFIT2	2
Cardiovascular System Development and Function, Cell-To-Cell Signaling and Interaction	adhesion	Adhesion of endothelial cells	0.00317		-0.152		-0.506	PRKCA,SULF2,CCL3L1,CTSG	4
Developmental Disorder, Embryonic Development, Organismal Development, Tissue Morphology	abnormal morphology	Abnormal morphology of cloaca	0.00318					DACT1	1
Connective Tissue Disorders, Organismal Injury and Abnormalities, Skeletal and Muscular Disorders	stiffness	Abnormal stiffness of tendon	0.00318					SCX	1
Organismal Development	aging	Aging of brain	0.00318					EIF2AK2	1
Hereditary Disorder, Neurological Disease, Organismal Injury and Abnormalities, Psychological Disorders	Aicardi-Goutieres syndrome 7	Aicardi-Goutieres syndrome 7	0.00318					IFIH1	1
Antimicrobial Response, Cell-To-Cell Signaling and Interaction, Inflammatory Response	antiviral response	Antiviral response of conventional dendritic cells	0.00318					DDX58	1
Antimicrobial Response, Cell-To-Cell Signaling and Interaction, Inflammatory Response	antiviral response	Antiviral response of macrophages	0.00318					DDX58	1
Cell Death and Survival	apoptosis	Apoptosis of spermatogenic cells	0.00318					UGT8	1
Cell Cycle, Reproductive System Development and Function	G0/G1 phase transition	Arrest in G0/G1 phase transition of breast cell lines	0.00318					PRKCA	1
Cell Cycle, Hair and Skin Development and Function	G0/G1 phase transition	Arrest in G0/G1 phase transition of epithelial cell lines	0.00318					PRKCA	1
Cell Cycle, Reproductive System Development and Function	G2/M phase transition	Arrest in G2/M phase transition of gonadal cell lines	0.00318					EIF2AK2	1
Cell Cycle, Digestive System Development and Function	cell cycle progression	Arrest in cell cycle progression of intestinal cell lines	0.00318					PRKCA	1
Hematological Disease, Hereditary Disorder, Neurological Disease, Organismal Injury and Abnormalities	ataxia-pancytopenia syndrome	Ataxia-pancytopenia syndrome	0.00318					SAMD9L	1
Connective Tissue Disorders, Dermatological Diseases and Conditions, Developmental Disorder, Hereditary Disorder, Metabolic Disease, Organismal Injury and Abnormalities, Skeletal and Muscular Disorders	Ehlers-Danlos syndrome type VI	Autosomal recessive Ehlers-Danlos syndrome type VI	0.00318					PLOD1	1
Hereditary Disorder, Metabolic Disease, Organismal Injury and Abnormalities, Renal and Urological Disease	L-2 hydroxyglutaric aciduria	Autosomal recessive L-2 hydroxyglutaric aciduria	0.00318					L2HGDH	1
Developmental Disorder, Hereditary Disorder, Metabolic Disease, Neurological Disease, Organismal Injury and Abnormalities, Psychological Disorders	cerebrotendinous xanthomatosis	Autosomal recessive cerebrotendinous xanthomatosis	0.00318					CYP27A1	1
Auditory Disease, Hereditary Disorder, Neurological Disease, Organismal Injury and Abnormalities	autosomal recessive deafness type 70	Autosomal recessive deafness type 70	0.00318					PNPT1	1
Developmental Disorder, Hereditary Disorder, Neurological Disease, Organismal Injury and Abnormalities	autosomal recessive mental retardation type 46	Autosomal recessive mental retardation type 46	0.00318					NDST1	1
Cell-To-Cell Signaling and Interaction	binding	Binding of Campylobacter jejuni	0.00318					SIGLEC7	1
Cell Cycle, Gene Expression	binding	Binding of N-box motif	0.00318					PRKCA	1
Cardiovascular System Development and Function, Cell Morphology	branching	Branching of microvasculature	0.00318					NDST1	1
Connective Tissue Disorders, Developmental Disorder, Organismal Injury and Abnormalities, Skeletal and Muscular Disorders	caudal agenesis	Caudal agenesis	0.00318					DACT1	1
Antimicrobial Response	clearance	Clearance of Vesicular stomatitis Indiana virus	0.00318					IFIH1	1
Cellular Growth and Proliferation, Cellular Movement	colonization	Colonization by squamous cell carcinoma cell lines	0.00318					IFIT2	1
Metabolic Disease, Organismal Injury and Abnormalities	combined oxidative phosphorylation deficiency 13	Combined oxidative phosphorylation deficiency 13	0.00318					PNPT1	1
Developmental Disorder, Hereditary Disorder, Immunological Disease, Neurological Disease, Organismal Injury and Abnormalities, Skeletal and Muscular Disorders	congenital myasthenic syndrome type 8	Congenital myasthenic syndrome type 8	0.00318					AGRN	1
Cancer, Cell Cycle, Cell-To-Cell Signaling and Interaction, Cellular Growth and Proliferation, Organismal Injury and Abnormalities, Tumor Morphology	contact growth inhibition	Contact growth inhibition of acute promyelocytic leukemia cells	0.00318					DDX58	1
Cell-To-Cell Signaling and Interaction	detachment	Detachment of cardiomyocytes	0.00318					CTSG	1
Cellular Development, Nervous System Development and Function, Tissue Development	differentiation	Differentiation of postsynaptic neurons	0.00318					AGRN	1
Cellular Assembly and Organization, Cellular Development, Nervous System Development and Function, Tissue Development	differentiation	Differentiation of presynaptic terminals	0.00318					AGRN	1
Cellular Development, Nervous System Development and Function, Tissue Development	differentiation	Differentiation of sympathetic preganglionic neurons	0.00318					AGRN	1
Cardiovascular System Development and Function, Cellular Development, Embryonic Development, Organismal Development, Tissue Development	differentiation	Differentiation of valve precursor cells	0.00318					SCX	1
Cancer, Organismal Injury and Abnormalities	disassembly	Disassembly of sarcoma	0.00318					CTSG	1
Cell Cycle, Hematological System Development and Function	cell cycle progression	Entry into cell cycle progression of peripheral T lymphocyte	0.00318					PAWR	1
Cell Cycle, Digestive System Development and Function	cell cycle progression	Exit from cell cycle progression of enterocytes	0.00318					PRKCA	1
Embryonic Development, Organismal Development, Tissue Development	formation	Formation of hindgut	0.00318					DACT1	1
Cellular Growth and Proliferation	growth	Growth of insect cells	0.00318					EIF2AK2	1
Post-Translational Modification	hydroxylation	Hydroxylation of protein fragment	0.00318					PLOD1	1
Connective Tissue Disorders, Developmental Disorder, Hematological Disease, Hereditary Disorder, Metabolic Disease, Neurological Disease, Organismal Injury and Abnormalities, Skeletal and Muscular Disorders	hyperphosphatasia with mental retardation syndrome type 5	Hyperphosphatasia with mental retardation syndrome type 5	0.00318					PIGW	1
Antimicrobial Response	inhibition	Inhibition of Reoviridae	0.00318					EIF2AK2	1
Cellular Compromise, Organismal Injury and Abnormalities, Renal and Urological Disease	injury	Injury of renal tubular epithelial cells	0.00318					RGMB	1
Organismal Injury and Abnormalities, Renal and Urological Disease	injury	Injury of renal tubular epithelium	0.00318					RGMB	1
Developmental Disorder, Hereditary Disorder, Neurological Disease, Organismal Injury and Abnormalities	leukoencephalopathy, developmental delay, and episodic neurologic regression syndrome	Leukoencephalopathy, developmental delay, and episodic neurologic regression syndrome	0.00318					EIF2AK2	1
Lipid Metabolism, Small Molecule Biochemistry	molar ratio	Molar ratio of cholesterol	0.00318					CYP27A1	1
Connective Tissue Disorders, Hematological Disease, Organismal Injury and Abnormalities	nontransfusion-dependent alpha thalassemia	Nontransfusion-dependent alpha thalassemia	0.00318					EIF2AK2	1
Cellular Development, Cellular Growth and Proliferation, Embryonic Development, Organismal Development, Tissue Development	outgrowth	Outgrowth of extravillous trophoblast cells	0.00318					RPS4Y1	1
Nucleic Acid Metabolism, Small Molecule Biochemistry	phosphorylation	Phosphorylation of dUMP	0.00318					CMPK2	1
Drug Metabolism, Nucleic Acid Metabolism, Small Molecule Biochemistry	phosphorylation	Phosphorylation of floxuridine	0.00318					CMPK2	1
Cancer, Hematological Disease, Immunological Disease, Organismal Injury and Abnormalities	plasmacytoma	Plasmacytoma in lymph node	0.00318					IL12RB2	1
Cancer, Organismal Injury and Abnormalities	head and neck squamous cell carcinoma	Poorly differentiated head and neck squamous cell carcinoma	0.00318					DDX58	1
Cellular Growth and Proliferation	proliferation	Proliferation of Leishmania amazonensis (WHOM/BR/75/Josefa)	0.00318					EIF2AK2	1
Cellular Development, Cellular Growth and Proliferation, Organ Development, Tissue Development	proliferation	Proliferation of goblet cells	0.00318					PRKCA	1
Connective Tissue Disorders, Developmental Disorder, Hereditary Disorder, Metabolic Disease, Neurological Disease, Organismal Injury and Abnormalities, Skeletal and Muscular Disorders	pseudo-TORCH syndrome type 2	Pseudo-TORCH syndrome type 2	0.00318					USP18	1
Small Molecule Biochemistry	quantity	Quantity of hydroxylysine	0.00318					PLOD1	1
Lipid Metabolism, Molecular Transport, Small Molecule Biochemistry	release	Release of 12-hydroxy-5,8,10-heptadecatrienoic acid	0.00318					PTGES	1
Drug Metabolism	removal	Removal of cisplatin	0.00318					EIF2AK2	1
Cardiovascular Disease, Connective Tissue Disorders, Developmental Disorder, Hereditary Disorder, Organismal Injury and Abnormalities, Skeletal and Muscular Disorders	Singleton-Merten syndrome type 1	Singleton-Merten syndrome type 1	0.00318					IFIH1	1
Cardiovascular Disease, Connective Tissue Disorders, Developmental Disorder, Hereditary Disorder, Organismal Injury and Abnormalities, Skeletal and Muscular Disorders	Singleton-Merten syndrome type 2	Singleton-Merten syndrome type 2	0.00318					DDX58	1
Hereditary Disorder, Neurological Disease, Organismal Injury and Abnormalities, Psychological Disorders, Skeletal and Muscular Disorders	spastic quadriplegic cerebral palsy type 2	Spastic quadriplegic cerebral palsy type 2	0.00318					KANK1	1
Immunological Disease	specific granule deficiency 1	Specific granule deficiency 1	0.00318					CEBPE	1
Endocrine System Disorders, Hereditary Disorder, Organismal Injury and Abnormalities, Reproductive System Disease	spermatogenic failure nonobstructive Y-linked	Spermatogenic failure nonobstructive Y-linked	0.00318					USP9Y	1
Behavior	stretching	Stretching of mice	0.00318					PTGES	1
Immunological Disease, Infectious Diseases	susceptibility to HIV/AIDS	Susceptibility to HIV/AIDS	0.00318					CCL3L1	1
Cardiovascular System Development and Function, Organ Morphology, Organismal Development	thickness	Thickness of valve leaflet	0.00318					SCX	1
Auditory Disease, Developmental Disorder, Hereditary Disorder, Organismal Injury and Abnormalities, Skeletal and Muscular Disorders	Townes-Brocks syndrome 2	Townes-Brocks syndrome 2	0.00318					DACT1	1
Connective Tissue Disorders, Hematological Disease, Hereditary Disorder, Organismal Injury and Abnormalities	transfusion dependent beta thalassemia	Transfusion dependent beta thalassemia	0.00318					EIF2AK2	1
RNA Post-Transcriptional Modification	unwinding	Unwinding of siRNA	0.00318					DDX58	1
Developmental Disorder, Endocrine System Disorders, Hereditary Disorder, Organismal Injury and Abnormalities, Reproductive System Disease	Y-linked spermatogenic failure type 1	Y-linked spermatogenic failure type 1	0.00318					USP9Y	1
Cancer, Organismal Injury and Abnormalities	pelvic cancer	Pelvic cancer	0.0032					EIF2AK2,PNPT1,IFI44L,FCRL5,RIC3,USP18,TGIF2-RAB5IF,LRRN3,OAS3,RAB36,AGMAT,ZCCHC2,CYP27A1,TRIM22,IFIT3,DDX58,SAMD9L,PAWR,KANK1,THNSL1,IFIH1,IFIT5,TMEM200B,SNAPC1,NDST1,SULF2,IL12RB2,IFI27,COL4A4,IFI6,IFIT2,EPSTI1,DACT1,DDX60,UGT8,PTGES,LILRA5,ZNF670,RNF144A,KIR2DL1/KIR2DL3,L2HGDH,C17orf97,HERC6,PRKCA,CACNG6,IFI44,HERC5,MCF2L2,SIGLEC7	49
Cellular Development, Cellular Growth and Proliferation, Connective Tissue Development and Function, Hematological System Development and Function, Lymphoid Tissue Structure and Development, Tissue Development	proliferation	Proliferation of peripheral T lymphocyte	0.00332					PRKCA,PAWR	2
Cancer, Organismal Injury and Abnormalities	pelvic adenocarcinoma	Pelvic adenocarcinoma	0.0035					EIF2AK2,PNPT1,SULF2,IFI44L,FCRL5,IL12RB2,COL4A4,IFI6,IFIT2,RIC3,USP18,TGIF2-RAB5IF,EPSTI1,DACT1,LRRN3,OAS3,RAB36,DDX60,UGT8,AGMAT,ZCCHC2,PTGES,CYP27A1,ZNF670,IFIT3,DDX58,SAMD9L,L2HGDH,C17orf97,KANK1,HERC6,PRKCA,THNSL1,IFIH1,CACNG6,IFI44,IFIT5,HERC5,TMEM200B,SNAPC1,NDST1,MCF2L2,SIGLEC7	43
Cancer, Organismal Injury and Abnormalities, Reproductive System Disease	female genital tract adenocarcinoma	Female genital tract adenocarcinoma	0.00355					EIF2AK2,SULF2,IFI44L,FCRL5,IL12RB2,COL4A4,IFI6,RIC3,USP18,DACT1,LRRN3,OAS3,RAB36,DDX60,UGT8,AGMAT,ZCCHC2,PTGES,CYP27A1,ZNF670,IFIT3,DDX58,SAMD9L,L2HGDH,C17orf97,PRKCA,THNSL1,IFIH1,CACNG6,IFI44,IFIT5,HERC5,TMEM200B,SNAPC1,NDST1,MCF2L2	36
Cellular Development, Cellular Growth and Proliferation, Embryonic Development	proliferation	Proliferation of embryonic stem cell lines	0.00357					EIF2AK2,AGRN	2
Cellular Development, Cellular Growth and Proliferation, Hematological System Development and Function, Hematopoiesis, Lymphoid Tissue Structure and Development, Tissue Development	differentiation	Differentiation of CD34+ cells	0.00383					PRKCA,CEBPE	2
Cancer, Organismal Injury and Abnormalities, Reproductive System Disease	endometrioid endometrial adenocarcinoma	Endometrioid endometrial adenocarcinoma	0.00388					EIF2AK2,SULF2,FCRL5,IL12RB2,IFI6,RIC3,DACT1,LRRN3,OAS3,RAB36,DDX60,UGT8,AGMAT,ZCCHC2,CYP27A1,ZNF670,IFIT3,DDX58,SAMD9L,L2HGDH,C17orf97,PRKCA,THNSL1,IFIH1,CACNG6,IFI44,IFIT5,HERC5,SNAPC1,NDST1,MCF2L2	31
Respiratory Disease	respiratory distress	Respiratory distress	0.00403					PADI4,RPS4Y1,CEBPE,KDM5D,CTSG	5
Cancer, Endocrine System Disorders, Organismal Injury and Abnormalities	endocrine carcinoma	Endocrine carcinoma	0.00406					RSAD2,LAPTM4B,PNPT1,IFI44L,FCRL5,RIC3,USP18,TGIF2-RAB5IF,OAS3,RAB36,AGMAT,ZCCHC2,CYP27A1,PLOD1,CACNG8,TRIM22,DDX58,SAMD9L,PAWR,CTSG,TPPP3,KANK1,IFIH1,AGRN,IFIT5,KDM5D,TMEM200B,NDST1,CMPK2,PADI4,SULF2,IL12RB2,IFI27,COL4A4,IFI6,IFIT2,HPCAL4,EPSTI1,RASSF6,DACT1,RGMB,DDX60,CEBPE,UGT8,ZNF670,RNF144A,KIR2DL1/KIR2DL3,L2HGDH,C17orf97,HERC6,PRKCA,USP9Y,CACNG6,IFI44,HERC5,MCF2L2,SIGLEC7	57
Endocrine System Disorders, Gastrointestinal Disease, Immunological Disease, Metabolic Disease, Organismal Injury and Abnormalities	insulin-dependent diabetes mellitus	Insulin-dependent diabetes mellitus	0.00407					HERC6,IFIH1,IFI44,IFIT3,DDX60,IFIT2,SAMD9L	7
Carbohydrate Metabolism, Drug Metabolism, Small Molecule Biochemistry	binding	Binding of heparin	0.00409					SULF2,NDST1	2
Reproductive System Development and Function	decidualization	Decidualization of uterus	0.00409					NDST1,TPPP3	2
Cancer, Endocrine System Disorders, Organismal Injury and Abnormalities	nonpituitary endocrine tumor	Nonpituitary endocrine tumor	0.00412					RSAD2,LAPTM4B,PNPT1,IFI44L,FCRL5,USP18,TGIF2-RAB5IF,OAS3,RAB36,AGMAT,ZCCHC2,CYP27A1,PLOD1,CACNG8,TRIM22,DDX58,SAMD9L,PAWR,CTSG,TPPP3,TMEM92,KANK1,IFIH1,AGRN,IFIT5,KDM5D,TMEM200B,NDST1,CMPK2,PADI4,SULF2,IL12RB2,COL4A4,IFI6,IFIT2,HPCAL4,EPSTI1,RASSF6,DACT1,RGMB,DDX60,CEBPE,UGT8,ZNF670,RNF144A,KIR2DL1/KIR2DL3,L2HGDH,C17orf97,HERC6,PRKCA,USP9Y,CACNG6,IFI44,HERC5,MCF2L2,SIGLEC7	56
Cancer, Organismal Injury and Abnormalities	growth	Growth of benign tumor	0.00437					PRKCA,PTGES	2
Metabolic Disease, Organismal Injury and Abnormalities	glucose metabolism disorder	Glucose metabolism disorder	0.00441					EIF2AK2,RSAD2,PADI4,IFIT3,COL4A4,IFIT2,SAMD9L,HERC6,IFIT1,PRKCA,USP9Y,IFIH1,CACNG6,IFI44,DDX60,MCF2L2	16
Dermatological Diseases and Conditions, Immunological Disease, Inflammatory Disease, Organismal Injury and Abnormalities	lichen planus	Lichen planus	0.00446					IFIT1,IFI27,IFI6	3
Inflammatory Disease, Neurological Disease, Skeletal and Muscular Disorders	multiple sclerosis	Multiple Sclerosis	0.00451		1.982		1.531	EPSTI1,TRIM22,RSAD2,IFIT1,OAS3	5
Inflammatory Response	inflammation	Inflammation of absolute anatomical region	0.00451		-0.196		0.073	LAPTM4B,IFIT3,IL12RB2,COL4A4,DDX58,IFIT2,USP18,EPSTI1,PRKCA,IFIH1,IFI44,CEBPE,HERC5,PTGES	14
Cancer, Organismal Injury and Abnormalities	adenocarcinoma	Adenocarcinoma	0.00459					EIF2AK2,RSAD2,LAPTM4B,PNPT1,IFI44L,FCRL5,RNF182,RIC3,USP18,TGIF2-RAB5IF,LRRN3,OAS3,RAB36,AGMAT,ZCCHC2,CYP27A1,PLOD1,CACNG8,TRIM22,IFIT3,DDX58,SAMD9L,PAWR,CTSG,TPPP3,TMEM92,KANK1,THNSL1,IFIH1,AGRN,IFIT5,TMEM200B,SNAPC1,NDST1,CMPK2,PADI4,SULF2,IL12RB2,COL4A4,IFI6,IFIT2,EPSTI1,RASSF6,DACT1,DDX60,CEBPE,UGT8,PTGES,LILRA5,ZNF670,KIR2DL1/KIR2DL3,L2HGDH,C17orf97,HERC6,IFIT1,PRKCA,USP9Y,CACNG6,IFI44,HERC5…	62
Endocrine System Disorders, Gastrointestinal Disease, Metabolic Disease, Organismal Injury and Abnormalities	diabetes mellitus	Diabetes mellitus	0.00471					RSAD2,PADI4,IFIT3,COL4A4,IFIT2,SAMD9L,HERC6,IFIT1,PRKCA,USP9Y,IFIH1,IFI44,DDX60,MCF2L2	14
Cancer, Organismal Injury and Abnormalities	abdominal adenocarcinoma	Abdominal adenocarcinoma	0.00476					EIF2AK2,LAPTM4B,PNPT1,IFI44L,FCRL5,RNF182,RIC3,USP18,TGIF2-RAB5IF,LRRN3,OAS3,RAB36,AGMAT,ZCCHC2,CYP27A1,PLOD1,CACNG8,TRIM22,IFIT3,DDX58,SAMD9L,PAWR,CTSG,TPPP3,TMEM92,KANK1,THNSL1,IFIH1,AGRN,IFIT5,TMEM200B,SNAPC1,NDST1,CMPK2,PADI4,SULF2,IL12RB2,COL4A4,IFI6,IFIT2,EPSTI1,RASSF6,DACT1,DDX60,CEBPE,UGT8,PTGES,LILRA5,ZNF670,KIR2DL1/KIR2DL3,L2HGDH,C17orf97,HERC6,IFIT1,PRKCA,USP9Y,CACNG6,IFI44,HERC5,MCF2L…	61
Cell-To-Cell Signaling and Interaction, Hematological System Development and Function	activation	Activation of blood cells	0.00509		-1.093		-1.507	PRKCA,PADI4,KIR2DL1/KIR2DL3,IL12RB2,AGRN,CEBPE,DDX58,USP18,CTSG,PTGES	10
Cell-To-Cell Signaling and Interaction	activation	Activation of cells	0.00516		-0.848		-1.32	EIF2AK2,PRKCA,LILRA5,PADI4,KIR2DL1/KIR2DL3,IL12RB2,AGRN,CEBPE,DDX58,USP18,CTSG,PTGES	12
Infectious Diseases, Respiratory Disease	infection	Infection of lung cancer cell lines	0.00524					EIF2AK2,IFIT1	2
Infectious Diseases, Inflammatory Disease, Organismal Injury and Abnormalities, Respiratory Disease	severe acute respiratory syndrome	Severe acute respiratory syndrome	0.00533					PADI4,CEBPE,RPS4Y1,KDM5D	4
Infectious Diseases	replication	Replication of Influenza A virus	0.00541	Decreased	-2	bias	-2.543	EIF2AK2,RSAD2,SULF2,OAS3,DDX58	5
Cancer, Organismal Injury and Abnormalities, Respiratory Disease	lung cancer	Lung cancer	0.00547					RSAD2,PADI4,SULF2,IFI44L,FCRL5,IL12RB2,IFI27,COL4A4,RIC3,USP18,EPSTI1,RASSF6,LRRN3,OAS3,CEBPE,UGT8,ZCCHC2,PTGES,PLOD1,TRIM22,ZNF670,RNF144A,IFIT3,SAMD9L,L2HGDH,CTSG,HERC6,PRKCA,IFI44,AGRN,HERC5,MCF2L2	32
Tissue Development	formation	Formation of epithelial tissue	0.00548					PRKCA,SULF2,COL4A4	3
Cell Death and Survival	apoptosis	Apoptosis of hematopoietic cell lines	0.0055		1.165		1.199	EIF2AK2,PNPT1,IFIH1,CEBPE	4
Cellular Development, Cellular Growth and Proliferation, Connective Tissue Development and Function, Hematological System Development and Function, Hematopoiesis, Organismal Development, Tissue Development	differentiation	Differentiation of erythroid precursor cells	0.00562					EIF2AK2,PRKCA,CEBPE	3
Cardiovascular Disease, Cardiovascular System Development and Function, Cell Morphology, Organ Morphology, Organismal Development, Organismal Injury and Abnormalities, Skeletal and Muscular Disorders, Skeletal and Muscular System Development and Function, Tissue Morphology	hypertrophy	Hypertrophy of cardiac muscle	0.00568					DACT1,PRKCA,USP18,PTGES	4
Cellular Function and Maintenance	homeostasis	Cellular homeostasis	0.00581		1.216		0.694	EIF2AK2,TRIM22,RSAD2,LAPTM4B,IL12RB2,DDX58,IFI6,RIC3,CCL3L1,USP18,PAWR,CTSG,PRKCA,DACT1,KDM5D,PTGES,GPR15	17
Cancer, Organismal Injury and Abnormalities, Respiratory Disease	carcinoma	Lung carcinoma	0.00583					RSAD2,PADI4,SULF2,IFI44L,FCRL5,IL12RB2,IFI27,COL4A4,RIC3,USP18,RASSF6,LRRN3,OAS3,CEBPE,UGT8,ZCCHC2,PTGES,PLOD1,TRIM22,ZNF670,RNF144A,IFIT3,SAMD9L,L2HGDH,CTSG,HERC6,PRKCA,IFI44,AGRN,HERC5,MCF2L2	31
Cell Morphology, Hematological System Development and Function	morphology	Morphology of granulocytes	0.00586					CEBPE,DDX58	2
Protein Synthesis	quantity	Quantity of IL-12 in blood	0.00586					IL12RB2,IFIT2	2
Cancer, Endocrine System Disorders, Organismal Injury and Abnormalities	thyroid gland tumor	Thyroid gland tumor	0.00598					RSAD2,LAPTM4B,PNPT1,IFI44L,FCRL5,USP18,TGIF2-RAB5IF,OAS3,RAB36,AGMAT,ZCCHC2,CYP27A1,PLOD1,CACNG8,TRIM22,DDX58,SAMD9L,PAWR,CTSG,TPPP3,TMEM92,KANK1,IFIH1,AGRN,IFIT5,KDM5D,TMEM200B,NDST1,CMPK2,PADI4,SULF2,IL12RB2,COL4A4,IFI6,IFIT2,HPCAL4,EPSTI1,RASSF6,DACT1,RGMB,DDX60,CEBPE,ZNF670,RNF144A,KIR2DL1/KIR2DL3,L2HGDH,C17orf97,HERC6,PRKCA,USP9Y,CACNG6,IFI44,HERC5,MCF2L2,SIGLEC7	55
Cancer, Organismal Injury and Abnormalities	genitourinary carcinoma	Genitourinary carcinoma	0.00607					EIF2AK2,PNPT1,IFI44L,FCRL5,RIC3,USP18,TGIF2-RAB5IF,LRRN3,OAS3,RAB36,AGMAT,ZCCHC2,CYP27A1,TRIM22,IFIT3,DDX58,SAMD9L,KANK1,THNSL1,IFIH1,AGRN,IFIT5,TMEM200B,SNAPC1,NDST1,SULF2,IL12RB2,COL4A4,IFI6,IFIT2,HPCAL4,EPSTI1,DACT1,DDX60,UGT8,PTGES,MIR124-1HG,LILRA5,ZNF670,KIR2DL1/KIR2DL3,L2HGDH,C17orf97,HERC6,IFIT1,PRKCA,CACNG6,IFI44,HERC5,MCF2L2,SIGLEC7	50
Cancer, Organismal Injury and Abnormalities	benign solid tumor	Benign solid tumor	0.00616					ADTRP,IFIT1,PRKCA,PADI4,IFIH1,IFIT3,IFI44L,AGRN,COL4A4,NDST1,PTGES	11
Neurological Disease, Skeletal and Muscular Disorders	paralysis	Paralysis of hindlimb	0.00618					UGT8,IFIT2	2
Organ Morphology, Organismal Development, Organismal Injury and Abnormalities, Reproductive System Development and Function, Reproductive System Disease	abnormal morphology	Abnormal morphology of blind uterus	0.00635					DACT1	1
Antimicrobial Response, Cell-To-Cell Signaling and Interaction, Inflammatory Response	antiviral response	Antiviral response of myeloid dendritic cells	0.00635					DDX58	1
Connective Tissue Development and Function, Skeletal and Muscular System Development and Function	apposition	Apposition of tibia	0.00635					IFIH1	1
Cell Cycle, Reproductive System Development and Function	G0/G1 phase transition	Arrest in G0/G1 phase transition of gonadal cell lines	0.00635					EIF2AK2	1
Connective Tissue Disorders, Hereditary Disorder, Immunological Disease, Inflammatory Disease, Inflammatory Response, Organismal Injury and Abnormalities, Renal and Urological Disease	Alport syndrome	Autosomal recessive Alport syndrome	0.00635					COL4A4	1
Nucleic Acid Metabolism, Small Molecule Biochemistry	biosynthesis	Biosynthesis of dTDP	0.00635					CMPK2	1
Cellular Development, Hematological System Development and Function, Hematopoiesis	commitment	Commitment of natural killer cells	0.00635					PRKCA	1
Antimicrobial Response	elimination	Delay in initiation of elimination of Lymphocytic choriomeningitis virus	0.00635					IFIH1	1
Neurological Disease, Organismal Injury and Abnormalities	edema	Edema of cerebral cortex	0.00635					PTGES	1
Nucleic Acid Metabolism, Small Molecule Biochemistry	excretion	Excretion of cyclic GMP	0.00635					PTGES	1
Cardiovascular Disease, Hematological Disease, Organismal Injury and Abnormalities	formation	Formation of microthrombus	0.00635					CTSG	1
Cell-To-Cell Signaling and Interaction, Cellular Assembly and Organization, Cellular Development, Cellular Function and Maintenance, Cellular Growth and Proliferation, Nervous System Development and Function, Tissue Development	formation	Formation of neuromuscular synapse	0.00635					AGRN	1
Inflammatory Response	frequency	Frequency of conventional dendritic cells	0.00635					USP18	1
Cancer, Endocrine System Disorders, Organismal Injury and Abnormalities, Reproductive System Disease	growth hormone prolactin producing pituitary adenoma	Growth hormone prolactin producing pituitary adenoma	0.00635					PADI4	1
Cancer, Gastrointestinal Disease, Organismal Injury and Abnormalities	hyperplasia	Hyperplasia of mammalian glandular stomach	0.00635					PTGES	1
Organ Development, Skeletal and Muscular System Development and Function	isometric twitch force	Isometric twitch force of skeletal muscle	0.00635					AGRN	1
Cell Death and Survival	mitochondrial cell death	Mitochondrial cell death of squamous cell carcinoma cell lines	0.00635					DDX58	1
Cancer, DNA Replication, Recombination, and Repair, Hematological Disease, Hereditary Disorder, Immunological Disease, Organismal Injury and Abnormalities	myelodysplasia and leukemia syndrome with monosomy 7	Myelodysplasia and leukemia syndrome with monosomy 7	0.00635					SAMD9L	1
Connective Tissue Disorders, Hematological Disease, Hereditary Disorder, Organismal Injury and Abnormalities	non-transfusion dependent beta-thalassemia	Non-transfusion dependent beta-thalassemia	0.00635					EIF2AK2	1
Nucleic Acid Metabolism, Small Molecule Biochemistry	phosphorylation	Phosphorylation of UMP	0.00635					CMPK2	1
Drug Metabolism, Nucleic Acid Metabolism, Small Molecule Biochemistry	phosphorylation	Phosphorylation of cytarabine	0.00635					CMPK2	1
Nucleic Acid Metabolism, Small Molecule Biochemistry	phosphorylation	Phosphorylation of dCMP	0.00635					CMPK2	1
Cell-To-Cell Signaling and Interaction, Hematological System Development and Function, Inflammatory Response, Organismal Functions	platelet-neutrophil complex	Platelet-neutrophil complex	0.00635					PADI4	1
Cell-To-Cell Signaling and Interaction, Nervous System Development and Function	posttetanic potentiation	Posttetanic potentiation of parallel fiber-Purkinje cell synapses	0.00635					PRKCA	1
Organ Development	proliferation	Proliferation of airway smooth muscle	0.00635					PRKCA	1
Cellular Growth and Proliferation	proliferation	Proliferation of heart cell lines	0.00635					AGRN	1
Cardiovascular Disease, Cell Death and Survival, Connective Tissue Disorders, Developmental Disorder, Hematological Disease, Hereditary Disorder, Metabolic Disease, Organismal Injury and Abnormalities	pyruvate kinase protein deficiency anemia	Pyruvate kinase protein deficiency anemia	0.00635					EIF2AK2	1
Infectious Diseases	quantity	Quantity of Theiler's encephalomyelitis virus	0.00635					IFIT3	1
Infectious Diseases	quantity	Quantity of Vesicular stomatitis Indiana virus	0.00635					IFIT3	1
Infectious Diseases	quantity	Quantity of murine hepatitis virus	0.00635					USP18	1
Infectious Diseases	replication	Replication of West Nile virus strain (3000.0259)	0.00635					RSAD2	1
Developmental Disorder, Hereditary Disorder, Organismal Injury and Abnormalities	SAMD9 mutation positive or SAMD9L mutation positive congenital syndrome	SAMD9 mutation positive or SAMD9L mutation positive congenital syndrome	0.00635					SAMD9L	1
Gastrointestinal Disease, Organismal Injury and Abnormalities, Tissue Morphology	size	Size of aberrant crypt foci	0.00635					PTGES	1
Cell-To-Cell Signaling and Interaction	synaptic strength	Synaptic strength of GABAergic synapse	0.00635					AGRN	1
Protein Synthesis	translation	Translation of green fluorescent protein	0.00635					EIF2AK2	1
Connective Tissue Disorders, Hereditary Disorder, Immunological Disease, Inflammatory Disease, Inflammatory Response, Organismal Injury and Abnormalities, Renal and Urological Disease	X-linked Alport syndrome	X-linked Alport syndrome	0.00635					COL4A4	1
Cancer, Organismal Injury and Abnormalities	head and neck carcinoma	Head and neck carcinoma	0.00656					RSAD2,LAPTM4B,PNPT1,IFI44L,FCRL5,USP18,TGIF2-RAB5IF,LRRN3,OAS3,RAB36,AGMAT,ZCCHC2,CYP27A1,PLOD1,CACNG8,TRIM22,DDX58,SAMD9L,PAWR,CTSG,TPPP3,TMEM92,KANK1,IFIH1,AGRN,IFIT5,KDM5D,TMEM200B,NDST1,CMPK2,PADI4,SULF2,IL12RB2,IFI27,COL4A4,IFI6,IFIT2,HPCAL4,EPSTI1,RASSF6,DACT1,RGMB,DDX60,CEBPE,ZNF670,RNF144A,KIR2DL1/KIR2DL3,L2HGDH,C17orf97,HERC6,PRKCA,USP9Y,CACNG6,IFI44,HERC5,MCF2L2,SIGLEC7	57
Connective Tissue Disorders, Immunological Disease, Organismal Injury and Abnormalities	collagen disease	Collagen disease	0.00679					COL4A4,CTSG,TPPP3	3
Cardiovascular System Development and Function, Organ Development, Organ Morphology	contraction	Contraction of heart	0.00701		-1.068		-1.182	PRKCA,PADI4,AGRN,PTGES	4
Infectious Diseases	infection	Infection by Rhabdoviridae	0.0071					PRKCA,IFIH1,DDX58	3
Inflammatory Response	inflammation	Inflammation of body cavity	0.00712		-0.085		0.183	EPSTI1,LAPTM4B,IFIH1,IFI44,IFIT3,IL12RB2,COL4A4,CEBPE,DDX58,IFIT2,HERC5,PTGES	12
Cancer, Organismal Injury and Abnormalities, Reproductive System Disease	tumorigenesis	Tumorigenesis of reproductive tract	0.0072					EIF2AK2,SULF2,IFI44L,FCRL5,IL12RB2,IFI27,COL4A4,IFI6,RIC3,USP18,DACT1,LRRN3,OAS3,RAB36,DDX60,UGT8,AGMAT,ZCCHC2,PTGES,CYP27A1,ZNF670,IFIT3,DDX58,SAMD9L,PAWR,L2HGDH,C17orf97,IFIT1,PRKCA,THNSL1,IFIH1,CACNG6,IFI44,IFIT5,HERC5,TMEM200B,SNAPC1,NDST1,MCF2L2	39
Cancer, Organismal Injury and Abnormalities, Reproductive System Disease	female genital neoplasm	Female genital neoplasm	0.00737					EIF2AK2,SULF2,IFI44L,FCRL5,IL12RB2,IFI27,COL4A4,IFI6,RIC3,USP18,DACT1,LRRN3,OAS3,RAB36,DDX60,UGT8,AGMAT,ZCCHC2,PTGES,CYP27A1,ZNF670,IFIT3,DDX58,SAMD9L,PAWR,L2HGDH,C17orf97,IFIT1,PRKCA,THNSL1,IFIH1,CACNG6,IFI44,IFIT5,HERC5,TMEM200B,SNAPC1,NDST1,MCF2L2	39
Cancer, Organismal Injury and Abnormalities	development	Development of adenocarcinoma	0.00749					EIF2AK2,RSAD2,SULF2,IFI44L,FCRL5,IL12RB2,COL4A4,IFI6,RIC3,USP18,DACT1,LRRN3,OAS3,RAB36,DDX60,UGT8,AGMAT,ZCCHC2,PTGES,CYP27A1,PLOD1,TRIM22,ZNF670,IFIT3,DDX58,SAMD9L,L2HGDH,CTSG,C17orf97,PRKCA,THNSL1,IFIH1,CACNG6,IFI44,AGRN,IFIT5,HERC5,TMEM200B,SNAPC1,NDST1,MCF2L2	41
Connective Tissue Disorders, Hereditary Disorder, Organismal Injury and Abnormalities	hereditary connective tissue disorder	Hereditary connective tissue disorder	0.0075					PADI4,IFIH1,COL4A4,DDX58,USP18,CTSG,TPPP3,PIGW,PLOD1	9
Cancer, Organismal Injury and Abnormalities	melanoma	Melanoma	0.00795					EIF2AK2,RSAD2,ADTRP,PNPT1,IFI44L,FCRL5,RNF182,RIC3,TGIF2-RAB5IF,LRRN3,OAS3,RAB36,AGMAT,ZCCHC2,CYP27A1,PLOD1,TRIM22,IFIT3,DDX58,SAMD9L,PAWR,CTSG,KANK1,THNSL1,IFIH1,AGRN,KDM5D,NDST1,CMPK2,PADI4,SULF2,IL12RB2,COL4A4,IFIT2,HPCAL4,RASSF6,DACT1,DDX60,CEBPE,PTGES,LILRA5,RNF144A,KIR2DL1/KIR2DL3,L2HGDH,C17orf97,HERC6,IFIT1,PRKCA,CACNG6,HERC5,MCF2L2,SIGLEC7	52
Cell-To-Cell Signaling and Interaction, Hematological System Development and Function, Immune Cell Trafficking, Inflammatory Response	activation	Activation of leukocytes	0.00808		-0.8		-1.187	PRKCA,KIR2DL1/KIR2DL3,IL12RB2,AGRN,CEBPE,DDX58,USP18,CTSG,PTGES	9
Cancer, Organismal Injury and Abnormalities	pelvic carcinoma	Pelvic carcinoma	0.00808					EIF2AK2,PNPT1,SULF2,IFI44L,FCRL5,IL12RB2,COL4A4,IFI6,IFIT2,RIC3,USP18,TGIF2-RAB5IF,EPSTI1,DACT1,LRRN3,OAS3,RAB36,DDX60,UGT8,AGMAT,ZCCHC2,PTGES,CYP27A1,TRIM22,LILRA5,ZNF670,IFIT3,DDX58,SAMD9L,PAWR,L2HGDH,C17orf97,KANK1,HERC6,PRKCA,THNSL1,IFIH1,CACNG6,IFI44,IFIT5,HERC5,TMEM200B,SNAPC1,NDST1,MCF2L2,SIGLEC7	46
Organismal Injury and Abnormalities	benign lesion	Benign lesion	0.00814					ADTRP,IFIT1,PRKCA,DACT1,PADI4,IFIH1,IFIT3,IFI44L,AGRN,COL4A4,NDST1,PTGES	12
Neurological Disease	neurological signs	Neurological signs	0.0082					EIF2AK2,LAPTM4B,IFIH1,IFI44,IFIT3,DDX58,UGT8,SAMD9L,USP18,PTGES	10
Cancer, Organismal Injury and Abnormalities	subcutaneous tumor	Subcutaneous tumor	0.00823					IFIT1,PRKCA,IFIH1,IFIT3,IFI44L,COL4A4	6
Cell Death and Survival	apoptosis	Apoptosis of sarcoma cell lines	0.00877					EIF2AK2,PRKCA,PADI4,DDX58	4
Cancer, Hematological Disease, Organismal Injury and Abnormalities	hematological neoplasia	Hematopoietic neoplasm	0.00893					EIF2AK2,RSAD2,IFI44L,IL12RB2,IFI27,COL4A4,IFI6,IFIT2,EPSTI1,LRRN3,RGMB,DDX60,TRIM22,ZNF670,IFIT3,DDX58,SAMD9L,PAWR,CTSG,IFIT1,PRKCA,IFIH1,IFI44,MCF2L2,SIGLEC7,GPR15,CMPK2	27
Cell Death and Survival, Cellular Compromise	cytotoxicity	Cytotoxicity of tumor cell lines	0.00903					PRKCA,KIR2DL1/KIR2DL3	2
Cancer, Organismal Injury and Abnormalities, Respiratory Disease	malignant neoplasm of respiratory system	Malignant neoplasm of respiratory system	0.00931					RSAD2,PNPT1,PADI4,SULF2,IFI44L,FCRL5,IL12RB2,IFI27,COL4A4,RIC3,USP18,EPSTI1,RASSF6,LRRN3,OAS3,CEBPE,UGT8,ZCCHC2,PTGES,PLOD1,TRIM22,ZNF670,RNF144A,IFIT3,SAMD9L,L2HGDH,CTSG,HERC6,PRKCA,IFI44,AGRN,HERC5,MCF2L2	33
Cell Death and Survival, Organismal Injury and Abnormalities	necrosis	Necrosis of epithelial tissue	0.00938	Increased	2.138		2.169	EIF2AK2,PRKCA,IFIH1,RGMB,OAS3,PAWR,NDST1,MIR124-1HG	8
Cancer, Hematological Disease, Organismal Injury and Abnormalities	mature lymphocytic neoplasm	Mature lymphocytic neoplasm	0.00939					RSAD2,IFI44L,IFIT3,IL12RB2,COL4A4,DDX58,IFI6,IFIT2,PAWR,CTSG,EPSTI1,PRKCA,LRRN3,RGMB,IFI44,GPR15	16
Cancer, Organismal Injury and Abnormalities, Reproductive System Disease	female genital tract cancer	Female genital tract cancer	0.00941					EIF2AK2,SULF2,IFI44L,FCRL5,IL12RB2,IFI27,COL4A4,IFI6,RIC3,USP18,DACT1,LRRN3,OAS3,RAB36,DDX60,UGT8,AGMAT,ZCCHC2,PTGES,CYP27A1,ZNF670,IFIT3,DDX58,SAMD9L,PAWR,L2HGDH,C17orf97,PRKCA,THNSL1,IFIH1,CACNG6,IFI44,IFIT5,HERC5,TMEM200B,SNAPC1,NDST1,MCF2L2	38
Cell Morphology, Endocrine System Development and Function, Endocrine System Disorders, Organ Morphology, Organismal Development, Organismal Injury and Abnormalities	abnormal morphology	Abnormal morphology of enlarged adrenocortical cells	0.00951					CYP27A1	1
Developmental Disorder, Embryonic Development, Organismal Development, Tissue Morphology	abnormal morphology	Abnormal morphology of genital tubercle	0.00951					DACT1	1
Developmental Disorder, Embryonic Development, Organismal Development, Tissue Morphology	abnormal morphology	Abnormal morphology of presomitic mesoderm	0.00951					DACT1	1
Cell Death and Survival	activation-induced cell death	Activation-induced cell death of cytotoxic T cells	0.00951					KIR2DL1/KIR2DL3	1
Cell-To-Cell Signaling and Interaction, Connective Tissue Development and Function, Skeletal and Muscular System Development and Function, Tissue Development	adhesion	Adhesion of hOB cells	0.00951					PRKCA	1
Connective Tissue Development and Function, Organismal Injury and Abnormalities	angiogenesis	Angiogenesis of granulation tissue	0.00951					PTGES	1
Cell Death and Survival	anoikis	Anoikis of stomach cancer cell lines	0.00951					PRKCA	1
Antimicrobial Response, Cell-To-Cell Signaling and Interaction, Connective Tissue Development and Function, Inflammatory Response	antiviral response	Antiviral response of fibroblasts	0.00951					DDX58	1
Connective Tissue Disorders, Hereditary Disorder, Immunological Disease, Inflammatory Disease, Inflammatory Response, Organismal Injury and Abnormalities, Renal and Urological Disease	Alport syndrome	Autosomal dominant Alport syndrome	0.00951					COL4A4	1
Cellular Compromise, Connective Tissue Development and Function, Skeletal and Muscular System Development and Function, Tissue Development	calcification	Calcification of osteoblasts	0.00951					EIF2AK2	1
Post-Translational Modification	citrullination	Citrullination of protein	0.00951					PADI4	1
Embryonic Development, Tissue Morphology	contraction	Contraction of hindgut	0.00951					PAWR	1
Cell Morphology, Cell-mediated Immune Response, Cellular Development, Cellular Function and Maintenance, Cellular Growth and Proliferation, Embryonic Development, Hematological System Development and Function, Hematopoiesis, Lymphoid Tissue Structure and Development, Organ Development, Organismal Development, Tissue Development	conversion	Conversion of Th2 cells	0.00951					IL12RB2	1
Cell Death and Survival, Cellular Compromise	cytotoxicity	Cytotoxicity of splenocytes	0.00951					IL12RB2	1
Connective Tissue Development and Function, Tissue Development	deposition	Deposition of bone	0.00951					PRKCA	1
Cell-To-Cell Signaling and Interaction, Respiratory Disease	detachment	Detachment of bronchial epithelial cells	0.00951					CTSG	1
Tissue Morphology	disruption	Disruption of respiratory epithelium	0.00951					CTSG	1
Cell Death and Survival, Gastrointestinal Disease, Hepatic System Disease, Organismal Injury and Abnormalities	focal necrosis	Focal necrosis of liver cells	0.00951					USP18	1
Cell Death and Survival, DNA Replication, Recombination, and Repair	fragmentation	Fragmentation of chromosomal DNA	0.00951					EIF2AK2	1
Organ Morphology, Organismal Development, Organismal Injury and Abnormalities, Renal and Urological Disease, Renal and Urological System Development and Function	fusion	Fusion of kidney	0.00951					DACT1	1
Cell Cycle	G0 phase	G0 phase of stem cells	0.00951					EIF2AK2	1
Cell Cycle, Skeletal and Muscular System Development and Function	G1/S phase transition	G1/S phase transition of vascular smooth muscle cells	0.00951					EIF2AK2	1
Carbohydrate Metabolism, Small Molecule Biochemistry	hydrolysis	Hydrolysis of proteoglycan	0.00951					CTSG	1
Organismal Injury and Abnormalities, Reproductive System Disease	hydrometrocolpos	Hydrometrocolpos	0.00951					DACT1	1
Developmental Disorder, Organismal Injury and Abnormalities, Renal and Urological Disease	hypoplasia	Hypoplasia of ureter	0.00951					DACT1	1
Antimicrobial Response	inhibition	Inhibition of vesicular stomatitis virus	0.00951					EIF2AK2	1
Digestive System Development and Function, Gastrointestinal Disease, Organ Morphology, Organismal Development, Organismal Injury and Abnormalities	lack	Lack of anus	0.00951					DACT1	1
Cancer, Organismal Injury and Abnormalities	metastasis	Metastasis of ovarian cancer cell lines	0.00951					PADI4	1
Carbohydrate Metabolism, Small Molecule Biochemistry	N-sulfation	N-sulfation of heparan sulfate	0.00951					NDST1	1
Cell Cycle	polyploidization	Polyploidization of colorectal cancer cell lines	0.00951					RASSF6	1
Digestive System Development and Function, Organismal Development, Tissue Morphology	quantity	Quantity of bile duct	0.00951					PRKCA	1
Cardiovascular System Development and Function, Organismal Development, Tissue Morphology	quantity	Quantity of blood vessel tissue	0.00951					PRKCA	1
DNA Replication, Recombination, and Repair	relaxation	Relaxation of plasmid DNA	0.00951					PAWR	1
Infectious Diseases	replication	Replication of Influenza B virus	0.00951					EIF2AK2	1
Infectious Diseases	replication	Replication of bovine rotavirus (UK strain)	0.00951					EIF2AK2	1
Organismal Injury and Abnormalities	sessile serrated lesion	Sessile serrated lesion	0.00951					AGRN	1
Cellular Development, Cellular Growth and Proliferation, Embryonic Development, Organ Development, Organismal Development, Reproductive System Development and Function, Tissue Development	spermatogenesis	Spermatogenesis of spermatogenic cells	0.00951					UGT8	1
Carbohydrate Metabolism, Small Molecule Biochemistry	sulfation	Sulfation of chondroitin sulfate	0.00951					NDST1	1
Cell Death and Survival, Nervous System Development and Function	survival	Survival of facial branchiomotor neurons	0.00951					AGRN	1
Cell Death and Survival, Nervous System Development and Function	survival	Survival of hypoglossal motor neurons	0.00951					AGRN	1
Cell Death and Survival, Nervous System Development and Function	survival	Survival of trigeminal motor neurons	0.00951					AGRN	1
Cell Death and Survival, Nervous System Development and Function	survival	Survival of trochlear motor neurons	0.00951					AGRN	1
Cancer, Gastrointestinal Disease, Organismal Injury and Abnormalities	gastric cancer	TNM stage I-III gastric cancer	0.00951					LAPTM4B	1
Cardiovascular System Development and Function, Skeletal and Muscular System Development and Function, Tissue Morphology	thickness	Thickness of vascular smooth muscle	0.00951					PTGES	1
Connective Tissue Disorders, Hereditary Disorder, Immunological Disease, Inflammatory Disease, Inflammatory Response, Organismal Injury and Abnormalities, Renal and Urological Disease	thin basement membrane disease	Thin basement membrane disease	0.00951					COL4A4	1
Cancer, Organismal Injury and Abnormalities	tumorigenesis	Tumorigenesis of liver cell lines	0.00951					LAPTM4B	1
Cellular Assembly and Organization, Nervous System Development and Function	turnover	Turnover of synaptic vesicles	0.00951					AGRN	1
Developmental Disorder, Organismal Injury and Abnormalities, Renal and Urological Disease	urethral atresia	Urethral atresia	0.00951					DACT1	1
Organismal Functions, Organismal Injury and Abnormalities, Skeletal and Muscular Disorders	weakness	Weakness of forelimb	0.00951					UGT8	1
Infectious Diseases	viral entry	Viral entry	0.00972					EIF2AK2,CCL3L1,GPR15	3
Cell Death and Survival, Organismal Injury and Abnormalities, Renal and Urological Disease	cell death	Cell death of kidney cell lines	0.0102		0.851		0.629	EIF2AK2,PRKCA,IFIH1,RGMB,PAWR	5
Cell Morphology, Cellular Function and Maintenance, Connective Tissue Development and Function	autophagy	Autophagy of fibroblast cell lines	0.0102					EIF2AK2,DACT1	2
Cancer, Endocrine System Disorders, Organismal Injury and Abnormalities	epithelial thyroid cancer	Thyroid carcinoma	0.0103					RSAD2,LAPTM4B,PNPT1,IFI44L,FCRL5,USP18,TGIF2-RAB5IF,OAS3,RAB36,AGMAT,ZCCHC2,CYP27A1,PLOD1,CACNG8,TRIM22,DDX58,SAMD9L,PAWR,CTSG,TPPP3,KANK1,IFIH1,AGRN,IFIT5,KDM5D,TMEM200B,NDST1,CMPK2,PADI4,SULF2,IL12RB2,COL4A4,IFI6,IFIT2,HPCAL4,EPSTI1,RASSF6,DACT1,RGMB,DDX60,CEBPE,ZNF670,RNF144A,KIR2DL1/KIR2DL3,L2HGDH,C17orf97,HERC6,PRKCA,USP9Y,CACNG6,IFI44,HERC5,MCF2L2,SIGLEC7	54
Neurological Disease	motor dysfunction or movement disorder	Motor dysfunction or movement disorder	0.0103		-1.4	bias	-0.775	EIF2AK2,LAPTM4B,IFIT3,DDX58,IFIT2,SAMD9L,USP18,KANK1,IFIH1,IFI44,AGRN,UGT8,PLOD1	13
Cancer, Dermatological Diseases and Conditions, Organismal Injury and Abnormalities	skin cancer	Skin cancer	0.0104					EIF2AK2,RSAD2,ADTRP,PNPT1,IFI44L,FCRL5,RNF182,RIC3,TGIF2-RAB5IF,LRRN3,OAS3,AGMAT,ZCCHC2,CYP27A1,PLOD1,TRIM22,IFIT3,DDX58,SAMD9L,PAWR,CTSG,THNSL1,IFIH1,AGRN,KDM5D,NDST1,CMPK2,PADI4,SULF2,IL12RB2,IFI27,COL4A4,IFI6,IFIT2,RASSF6,DACT1,DDX60,CEBPE,PTGES,LILRA5,RNF144A,KIR2DL1/KIR2DL3,L2HGDH,HERC6,PRKCA,CACNG6,IFI44,MCF2L2,SIGLEC7	49
Cancer, Organismal Injury and Abnormalities	endometrioid carcinoma	Endometrioid carcinoma	0.0106					EIF2AK2,SULF2,FCRL5,IL12RB2,COL4A4,IFI6,RIC3,DACT1,LRRN3,OAS3,RAB36,DDX60,UGT8,AGMAT,ZCCHC2,CYP27A1,ZNF670,IFIT3,DDX58,SAMD9L,L2HGDH,C17orf97,PRKCA,THNSL1,IFIH1,CACNG6,IFI44,IFIT5,HERC5,SNAPC1,NDST1,MCF2L2	32
Cancer, Organismal Injury and Abnormalities	formation	Formation of solid tumor	0.0109					EIF2AK2,RSAD2,ADTRP,PNPT1,IFI44L,FCRL5,RIC3,USP18,LRRN3,OAS3,RAB36,AGMAT,ZCCHC2,CYP27A1,PLOD1,TRIM22,IFIT3,DDX58,SAMD9L,PAWR,CTSG,TMEM92,KANK1,THNSL1,IFIH1,AGRN,IFIT5,TMEM200B,SNAPC1,NDST1,CMPK2,PADI4,SULF2,IL12RB2,IFI27,COL4A4,IFI6,IFIT2,EPSTI1,DACT1,DDX60,RPS4Y1,CEBPE,UGT8,PTGES,LILRA5,ZNF670,RNF144A,KIR2DL1/KIR2DL3,L2HGDH,C17orf97,HERC6,IFIT1,PRKCA,CACNG6,IFI44,HERC5,MCF2L2,SIGLEC7,GPR15	60
Infectious Diseases	infection	Infection by Picornaviridae	0.0115					EIF2AK2,IFIH1	2
Cancer, Organismal Injury and Abnormalities, Reproductive System Disease	endometrial cancer	Endometrial cancer	0.0117					EIF2AK2,SULF2,FCRL5,IL12RB2,IFI6,RIC3,DACT1,LRRN3,OAS3,RAB36,DDX60,UGT8,AGMAT,ZCCHC2,CYP27A1,ZNF670,IFIT3,DDX58,SAMD9L,L2HGDH,C17orf97,PRKCA,THNSL1,IFIH1,CACNG6,IFI44,IFIT5,HERC5,TMEM200B,SNAPC1,NDST1,MCF2L2	32
Cell-mediated Immune Response, Cellular Development, Cellular Function and Maintenance, Cellular Growth and Proliferation, Embryonic Development, Hematological System Development and Function, Hematopoiesis, Lymphoid Tissue Structure and Development, Organ Development, Organismal Development, Tissue Development	differentiation	Differentiation of helper T lymphocytes	0.0118					RSAD2,IL12RB2,DDX58,USP18	4
Cellular Development, Hematological System Development and Function, Lymphoid Tissue Structure and Development	maturation	Maturation of antigen presenting cells	0.0122					IFIH1,CEBPE,DDX58	3
Cancer, Organismal Injury and Abnormalities	genitourinary adenocarcinoma	Genitourinary adenocarcinoma	0.0123					EIF2AK2,PNPT1,SULF2,IFI44L,FCRL5,IL12RB2,COL4A4,IFI6,IFIT2,RIC3,USP18,TGIF2-RAB5IF,EPSTI1,DACT1,LRRN3,OAS3,RAB36,DDX60,UGT8,AGMAT,ZCCHC2,PTGES,CYP27A1,TRIM22,ZNF670,IFIT3,DDX58,SAMD9L,L2HGDH,C17orf97,KANK1,HERC6,PRKCA,THNSL1,IFIH1,CACNG6,IFI44,IFIT5,HERC5,TMEM200B,SNAPC1,NDST1,MCF2L2,SIGLEC7	44
Tissue Development	organization	Organization of extracellular matrix	0.0124					AGRN,COL4A4,CTSG,SCX	4
Lipid Metabolism, Molecular Transport, Small Molecule Biochemistry	accumulation	Accumulation of galactosylceramide	0.0127					UGT8	1
Tissue Development	accumulation	Accumulation of kidney cell lines	0.0127					PRKCA	1
Cell Cycle, Reproductive System Development and Function	cell cycle progression	Cell cycle progression of prostate cell lines	0.0127					PAWR	1
Cell Death and Survival	cell death	Cell death of left ventricle	0.0127					PADI4	1
Cellular Development	commitment	Commitment of myeloid cells	0.0127					PRKCA	1
Lipid Metabolism, Small Molecule Biochemistry	conversion	Conversion of prostaglandin E	0.0127					PTGES	1
Cell-To-Cell Signaling and Interaction, Inflammatory Response	cytotoxic reaction	Cytotoxic reaction of granulocytes	0.0127					CTSG	1
Cell Death and Survival, Cellular Compromise	cytotoxicity	Cytotoxicity of ovarian cancer cell lines	0.0127					PRKCA	1
Cellular Compromise, Organismal Injury and Abnormalities, Skeletal and Muscular Disorders, Tissue Morphology	degeneration	Degeneration of smooth muscle cells	0.0127					PLOD1	1
Digestive System Development and Function, Hepatic System Development and Function, Organ Morphology	regeneration	Delay in regeneration of liver	0.0127					SULF2	1
Cell-To-Cell Signaling and Interaction, Cellular Assembly and Organization, Cellular Development, Cellular Function and Maintenance, Cellular Growth and Proliferation, Nervous System Development and Function, Tissue Development	differentiation	Differentiation of synapse	0.0127					AGRN	1
Cell Morphology, Cellular Assembly and Organization, Nervous System Development and Function	elongation	Elongation of dendrites	0.0127					AGRN	1
Cardiovascular System Development and Function, Organ Development, Skeletal and Muscular System Development and Function	function	Function of myocardium	0.0127					USP18	1
Cell Cycle	G0 phase	G0 phase of hematopoietic progenitor cells	0.0127					EIF2AK2	1
Cellular Growth and Proliferation, Organismal Development	growth	Growth of Salmonella enterica	0.0127					USP18	1
Infectious Diseases	infection	Infection by encephalomyocarditis virus	0.0127					IFIH1	1
Infectious Diseases	infection	Infection of macrophage cancer cell lines	0.0127					EIF2AK2	1
Cardiovascular Disease, Organismal Injury and Abnormalities, Renal and Urological Disease	ischemia/reperfusion-induced acute kidney injury	Ischemia/reperfusion-induced acute kidney injury	0.0127					RGMB	1
Ophthalmic Disease, Organ Morphology, Organismal Development, Organismal Injury and Abnormalities	lack	Lack of lacrimal gland	0.0127					NDST1	1
Organ Morphology, Organismal Development, Organismal Injury and Abnormalities, Renal and Urological Disease, Renal and Urological System Development and Function	lack	Lack of urinary bladder	0.0127					DACT1	1
Connective Tissue Disorders, Immunological Disease, Inflammatory Disease, Inflammatory Response, Organismal Injury and Abnormalities, Renal and Urological Disease, Skeletal and Muscular Disorders	lupus-like autoimmune nephritis	Lupus-like autoimmune nephritis	0.0127					IFIH1	1
Cancer, Gastrointestinal Disease, Hepatic System Disease, Organismal Injury and Abnormalities	metastasis	Metastasis of hepatocellular carcinoma	0.0127					SULF2	1
Cell Cycle	mitogenesis	Mitogenesis of leukemia cell lines	0.0127					PRKCA	1
Dental Disease, Dermatological Diseases and Conditions, Gastrointestinal Disease, Hereditary Disorder, Organismal Injury and Abnormalities	papillon-lefevre disease	Papillon-lefevre disease	0.0127					CTSG	1
Neurological Disease, Skeletal and Muscular Disorders	paralysis	Paralysis of forelimb	0.0127					UGT8	1
Cell Morphology, Cellular Assembly and Organization, Cellular Function and Maintenance	reorganization	Reorganization of membrane rafts	0.0127					AGRN	1
Cancer	transformation	Transformation of prostate cell lines	0.0127					PAWR	1
Organismal Functions, Organismal Injury and Abnormalities, Skeletal and Muscular Disorders	weakness	Weakness of hindlimb	0.0127					UGT8	1
Cell-To-Cell Signaling and Interaction	immune response	Immune response of myeloid cells	0.0128					PRKCA,PADI4,DDX58,CTSG	4
Cell Death and Survival	killing	Killing of cells	0.013					PRKCA,KIR2DL1/KIR2DL3,CEBPE,CTSG	4
Cancer, Organismal Injury and Abnormalities, Reproductive System Disease	uterine tumor	Uterine tumor	0.013					EIF2AK2,SULF2,IFI44L,FCRL5,IL12RB2,IFI6,RIC3,DACT1,LRRN3,OAS3,RAB36,DDX60,UGT8,AGMAT,ZCCHC2,CYP27A1,ZNF670,IFIT3,DDX58,SAMD9L,L2HGDH,C17orf97,IFIT1,PRKCA,THNSL1,IFIH1,CACNG6,IFI44,IFIT5,HERC5,TMEM200B,SNAPC1,NDST1,MCF2L2	34
Cell Death and Survival, Cellular Compromise	cytotoxicity	Cytotoxicity of cells	0.0133					PRKCA,KIR2DL1/KIR2DL3,IL12RB2,SIGLEC7	4
Infectious Diseases	infection	Infection by Orthomyxoviridae	0.0133					EIF2AK2,PADI4	2
Connective Tissue Disorders, Developmental Disorder, Hereditary Disorder, Organismal Injury and Abnormalities, Skeletal and Muscular Disorders	familial skeletal dysplasia	Familial skeletal dysplasia	0.0134					IFIH1,DDX58,PIGW,PLOD1	4
Infectious Diseases	replication	Replication of HIV-1	0.0135					EIF2AK2,HERC5,CCL3L1	3
Cardiovascular System Development and Function, Cell Morphology, Cellular Development, Organismal Development, Tissue Development	tubulation	Tubulation of endothelial cells	0.0135					PRKCA,SULF2,USP18	3
Respiratory Disease	acute respiratory disorder	Acute respiratory disorder	0.0136					PADI4,RPS4Y1,CEBPE,KDM5D,CTSG	5
Post-Translational Modification	phosphorylation	Phosphorylation of protein	0.0136		0.659		0.239	EIF2AK2,ADTRP,PRKCA,LRRN3,FCRL5,PRKY,AGRN,CTSG	8
Cancer, Hematological Disease, Organismal Injury and Abnormalities	myeloproliferative disorder	Myeloproliferative neoplasm	0.0137					PRKCA,IFIH1,IFI27,DDX58,SAMD9L	5
Free Radical Scavenging	production	Production of superoxide	0.0145					PRKCA,CEBPE,PTGES	3
Cellular Development, Cellular Growth and Proliferation, Connective Tissue Development and Function, Hematological System Development and Function, Hematopoiesis, Organismal Development, Tissue Development	differentiation	Differentiation of erythroid cells	0.0147					PRKCA,CEBPE	2
Lipid Metabolism, Molecular Transport, Small Molecule Biochemistry	abnormal quantity	Abnormal quantity of lipid	0.0154					UGT8,PTGES,CYP27A1	3
Cardiovascular System Development and Function, Cell Morphology, Organ Development, Organ Morphology, Skeletal and Muscular System Development and Function	contraction	Contraction of cardiomyocytes	0.0157					PRKCA,AGRN	2
Cancer, Gastrointestinal Disease, Organismal Injury and Abnormalities	hyperplasia	Hyperplasia of gastrointestinal tract	0.0157					CTSG,PTGES	2
Neurological Disease	demyelination	Demyelination	0.0157					IL12RB2,UGT8,CYP27A1	3
Hereditary Disorder, Neurological Disease, Organismal Injury and Abnormalities, Psychological Disorders, Skeletal and Muscular Disorders	Huntington disease	Huntington Disease	0.0158					EIF2AK2,LAPTM4B,IFIH1,IFI44,IFIT3,DDX58,UGT8,SAMD9L	8
Digestive System Development and Function, Gastrointestinal Disease, Organ Morphology, Organismal Injury and Abnormalities	abnormal morphology	Abnormal morphology of enlarged esophagus	0.0158					SULF2	1
Connective Tissue Development and Function, Connective Tissue Disorders, Organ Morphology, Organismal Development, Organismal Injury and Abnormalities, Skeletal and Muscular Disorders, Skeletal and Muscular System Development and Function, Tissue Development	abnormal morphology	Abnormal morphology of ilium	0.0158					DACT1	1
Connective Tissue Disorders, Developmental Disorder, Embryonic Development, Gastrointestinal Disease, Organismal Development, Organismal Injury and Abnormalities, Skeletal and Muscular Disorders, Tissue Morphology	abnormal morphology	Abnormal morphology of maxillary prominence	0.0158					NDST1	1
Embryonic Development, Tissue Development	accumulation	Accumulation of embryonic cell lines	0.0158					PRKCA	1
Hair and Skin Development and Function, Tissue Development	accumulation	Accumulation of epithelial cell lines	0.0158					PRKCA	1
DNA Replication, Recombination, and Repair, RNA Post-Transcriptional Modification	annealing	Annealing of RNA	0.0158					EIF2AK2	1
Cell Cycle, Cell-To-Cell Signaling and Interaction, Cellular Growth and Proliferation	contact growth inhibition	Contact growth inhibition of lymphoma cell lines	0.0158					DDX58	1
Cell Cycle, Cell-To-Cell Signaling and Interaction, Cellular Growth and Proliferation	contact growth inhibition	Contact growth inhibition of prostate cancer cell lines	0.0158					IFIH1	1
Cell Morphology, Cell-mediated Immune Response, Cellular Development, Cellular Function and Maintenance, Cellular Growth and Proliferation, Embryonic Development, Hematological System Development and Function, Hematopoiesis, Lymphoid Tissue Structure and Development, Organ Development, Organismal Development, Tissue Development	conversion	Conversion of Th1 cells	0.0158					IL12RB2	1
Skeletal and Muscular System Development and Function	fusion	Fusion of thoracic vertebra	0.0158					SULF2	1
Cell-To-Cell Signaling and Interaction, Cellular Assembly and Organization, Cellular Development, Cellular Function and Maintenance, Cellular Growth and Proliferation, Nervous System Development and Function, Tissue Development	growth	Growth of neuromuscular synapse	0.0158					AGRN	1
Cellular Development, Cellular Growth and Proliferation, Embryonic Development, Hematological System Development and Function, Hematopoiesis, Lymphoid Tissue Structure and Development, Organ Development, Organismal Development, Tissue Development	hematopoiesis	Hematopoiesis of myeloid progenitor cells	0.0158					EIF2AK2	1
Lipid Metabolism, Small Molecule Biochemistry	hydroxylation	Hydroxylation of cholesterol	0.0158					CYP27A1	1
Organ Morphology, Organismal Injury and Abnormalities, Reproductive System Development and Function, Reproductive System Disease	lack	Lack of external genitalia	0.0158					DACT1	1
Connective Tissue Development and Function, Connective Tissue Disorders, Organismal Development, Organismal Injury and Abnormalities, Skeletal and Muscular Disorders, Skeletal and Muscular System Development and Function, Tissue Development	lack	Lack of skull vault	0.0158					NDST1	1
Digestive System Development and Function, Gastrointestinal Disease, Organ Morphology, Organismal Development, Organismal Injury and Abnormalities	lack	Lack of tongue	0.0158					NDST1	1
Carbohydrate Metabolism, Small Molecule Biochemistry	metabolism	Metabolism of heparan sulfate proteoglycan	0.0158					SULF2	1
Digestive System Development and Function, Embryonic Development, Organismal Development, Tissue Development	morphogenesis	Morphogenesis of embryonic hindgut	0.0158					DACT1	1
Cellular Assembly and Organization, Cellular Function and Maintenance	movement	Movement of melanosomes	0.0158					RAB36	1
Cell Death and Survival, Organismal Injury and Abnormalities, Renal and Urological Disease	necroptosis	Necroptosis of kidney cell lines	0.0158					RGMB	1
Inflammatory Disease, Organismal Injury and Abnormalities, Respiratory Disease	pleurisy	Pleurisy	0.0158					CEBPE	1
Infectious Diseases	production	Production of vesicular stomatitis virus	0.0158					IFIH1	1
Cellular Growth and Proliferation, Organ Development, Reproductive System Development and Function	proliferation	Proliferation of uterine epithelial cells	0.0158					NDST1	1
Cellular Response to Therapeutics	radioresistance	Radioresistance of breast cancer cell lines	0.0158					PNPT1	1
Infectious Diseases	replication	Replication of Myxoma virus	0.0158					EIF2AK2	1
Cardiovascular Disease, Organismal Injury and Abnormalities	rupture	Rupture of aorta	0.0158					PLOD1	1
Cardiovascular Disease, Neurological Disease, Organismal Injury and Abnormalities	rupture	Rupture of intracranial aneurysm	0.0158					PADI4	1
DNA Replication, Recombination, and Repair	synthesis	Synthesis of mitochondrial DNA	0.0158					CMPK2	1
Cancer, Organismal Injury and Abnormalities, Reproductive System Disease	development	Development of genital tumor	0.0161					EIF2AK2,SULF2,IFI44L,FCRL5,IL12RB2,COL4A4,IFI6,RIC3,USP18,DACT1,LRRN3,OAS3,RAB36,DDX60,UGT8,AGMAT,ZCCHC2,PTGES,CYP27A1,ZNF670,IFIT3,DDX58,SAMD9L,L2HGDH,C17orf97,IFIT1,PRKCA,THNSL1,IFIH1,CACNG6,IFI44,IFIT5,HERC5,TMEM200B,SNAPC1,NDST1,MCF2L2	37
Cell Death and Survival	apoptosis	Apoptosis of fibrosarcoma cell lines	0.0162					EIF2AK2,DDX58	2
Cellular Development, Hematological System Development and Function, Lymphoid Tissue Structure and Development	maturation	Maturation of phagocytes	0.0165					IFIH1,CEBPE,DDX58	3
Cancer, Organismal Injury and Abnormalities, Respiratory Disease	non-small cell lung cancer	Non-small cell lung carcinoma	0.0166					TRIM22,RSAD2,PADI4,ZNF670,SULF2,RNF144A,IFI44L,IFIT3,FCRL5,IL12RB2,L2HGDH,USP18,CTSG,PRKCA,LRRN3,AGRN,HERC5,UGT8,ZCCHC2,PTGES,PLOD1	21
Cellular Movement, Hematological System Development and Function, Immune Cell Trafficking, Inflammatory Response	cell movement	Cell movement of neutrophils	0.0172		-0.193		-0.55	PRKCA,CEBPE,CCL3L1,NDST1,CTSG	5
Cancer, Organismal Injury and Abnormalities	incidence	Incidence of tumor	0.0176					EIF2AK2,RSAD2,ADTRP,PNPT1,IFI44L,FCRL5,RIC3,USP18,LRRN3,OAS3,RAB36,AGMAT,ZCCHC2,CYP27A1,PLOD1,TRIM22,IFIT3,DDX58,SAMD9L,PAWR,CTSG,KANK1,THNSL1,IFIH1,AGRN,IFIT5,TMEM200B,SNAPC1,NDST1,PADI4,SULF2,IL12RB2,COL4A4,IFI6,EPSTI1,DACT1,DDX60,RPS4Y1,CEBPE,UGT8,PTGES,LILRA5,ZNF670,KIR2DL1/KIR2DL3,L2HGDH,C17orf97,HERC6,IFIT1,PRKCA,CACNG6,IFI44,HERC5,MCF2L2,SIGLEC7	54
Cellular Development, Cellular Growth and Proliferation	colony formation	Colony formation of cells	0.0177		-0.547		-0.723	EIF2AK2,TRIM22,LAPTM4B,PNPT1,PRKCA,IFIH1,PTGES	7
Drug Metabolism, Lipid Metabolism, Small Molecule Biochemistry	synthesis	Synthesis of prostaglandin E2	0.0181					PRKCA,PTGES,SIGLEC7	3
Organismal Survival	survival	Survival of organism	0.0182		1.254		0.96	RSAD2,LAPTM4B,DACT1,PADI4,IFIH1,AGRN,DDX58,USP18,PTGES	9
Cellular Development, Cellular Growth and Proliferation, Hematological System Development and Function, Hematopoiesis, Lymphoid Tissue Structure and Development, Tissue Development	differentiation	Differentiation of macrophages	0.0183					PRKCA,CEBPE,USP18	3
Cancer, Organismal Injury and Abnormalities	frequency	Frequency of tumor	0.0184					EIF2AK2,RSAD2,ADTRP,PNPT1,IFI44L,FCRL5,RIC3,USP18,LRRN3,OAS3,RAB36,AGMAT,ZCCHC2,CYP27A1,PLOD1,TRIM22,IFIT3,DDX58,SAMD9L,PAWR,CTSG,KANK1,THNSL1,IFIH1,AGRN,IFIT5,TMEM200B,SNAPC1,NDST1,PADI4,SULF2,IL12RB2,COL4A4,IFI6,EPSTI1,DACT1,DDX60,RPS4Y1,CEBPE,UGT8,PTGES,LILRA5,ZNF670,KIR2DL1/KIR2DL3,L2HGDH,C17orf97,HERC6,PRKCA,CACNG6,IFI44,HERC5,MCF2L2,SIGLEC7	53
Cell-To-Cell Signaling and Interaction, Hematological System Development and Function, Inflammatory Response, Organismal Functions	activation	Activation of blood platelets	0.0186					PRKCA,PADI4,CTSG	3
Developmental Disorder, Embryonic Development, Organismal Development, Tissue Morphology	abnormal morphology	Abnormal morphology of hindgut	0.0189					DACT1	1
Developmental Disorder, Embryonic Development, Organismal Development, Organismal Injury and Abnormalities, Reproductive System Development and Function, Reproductive System Disease, Tissue Morphology	abnormal morphology	Abnormal morphology of urogenital sinus	0.0189					DACT1	1
Cellular Development, Cellular Growth and Proliferation	cell proliferation	Cell proliferation of duct cancer cell lines	0.0189					PRKCA	1
Organ Morphology, Organismal Injury and Abnormalities, Respiratory Disease	destruction	Destruction of alveolar wall	0.0189					CTSG	1
Cellular Development, Connective Tissue Development and Function, Tissue Development	differentiation	Differentiation of tenocyte	0.0189					SCX	1
Infectious Diseases	entrance	Entrance of human herpesvirus 1	0.0189					EIF2AK2	1
Molecular Transport	excretion	Excretion of nitrate	0.0189					PTGES	1
Drug Metabolism, Lipid Metabolism, Molecular Transport, Small Molecule Biochemistry	excretion	Excretion of prostaglandin E2	0.0189					PTGES	1
Small Molecule Biochemistry	formation	Formation of nitrite	0.0189					EIF2AK2	1
Hematological Disease, Immunological Disease, Infectious Diseases	infection	Infection of peritoneal macrophages	0.0189					EIF2AK2	1
Connective Tissue Development and Function, Connective Tissue Disorders, Developmental Disorder, Gastrointestinal Disease, Organ Morphology, Organismal Development, Organismal Injury and Abnormalities, Skeletal and Muscular Disorders, Skeletal and Muscular System Development and Function, Tissue Development	lack	Lack of mandible	0.0189					NDST1	1
Cell Morphology, Cellular Assembly and Organization, Cellular Compromise, Cellular Function and Maintenance	loss	Loss of microtubules	0.0189					GPR15	1
Energy Production, Lipid Metabolism, Small Molecule Biochemistry	oxidation	Oxidation of cholesterol	0.0189					CYP27A1	1
Gastrointestinal Disease, Organismal Injury and Abnormalities, Tissue Morphology	quantity	Quantity of aberrant crypt foci	0.0189					PTGES	1
Infectious Diseases	release	Release of Influenza A virus	0.0189					RSAD2	1
Infectious Diseases	replication	Replication of Sindbis virus	0.0189					OAS3	1
Infectious Diseases	replication	Replication of virus chimera	0.0189					EIF2AK2	1
Cancer, Endocrine System Disorders, Organismal Injury and Abnormalities, Reproductive System Disease	serous ovarian adenocarcinoma	Stage II serous ovarian adenocarcinoma	0.0189					PTGES	1
Gastrointestinal Disease, Organismal Injury and Abnormalities	intestinal polyp	Intestinal polyp	0.0193					AGRN,PTGES	2
Cancer, Dermatological Diseases and Conditions, Hematological Disease, Immunological Disease, Organismal Injury and Abnormalities	cutaneous T-cell lymphoma	Cutaneous T-cell lymphoma	0.0195					RSAD2,IFI44,IFI6	3
Cell Death and Survival	cell death	Cell death of leukemia cell lines	0.0196		0.243		0.22	PRKCA,KIR2DL1/KIR2DL3,PAWR,USP18,CTSG	5
Cancer, Gastrointestinal Disease, Organismal Injury and Abnormalities	digestive organ tumor	Digestive organ tumor	0.0196					EIF2AK2,ADTRP,LAPTM4B,PNPT1,IFI44L,FCRL5,RNF182,RIC3,TGIF2-RAB5IF,LRRN3,OAS3,ZCCHC2,CYP27A1,PLOD1,CACNG8,TRIM22,IFIT3,DDX58,SAMD9L,PAWR,CTSG,TPPP3,TMEM92,KANK1,THNSL1,IFIH1,AGRN,IFIT5,KDM5D,SNAPC1,NDST1,CMPK2,PADI4,SULF2,IL12RB2,IFI27,COL4A4,IFI6,IFIT2,HPCAL4,EPSTI1,RASSF6,DACT1,RGMB,DDX60,RPS4Y1,CEBPE,UGT8,PTGES,LILRA5,ZNF670,KIR2DL1/KIR2DL3,C17orf97,HERC6,IFIT1,PRKCA,USP9Y,CACNG6,HERC5,MCF2L2,S…	61
Cardiovascular Disease, Cardiovascular System Development and Function, Cell Morphology, Organ Morphology, Organismal Development, Organismal Injury and Abnormalities, Skeletal and Muscular Disorders, Skeletal and Muscular System Development and Function, Tissue Morphology	hypertrophy	Hypertrophy of cardiomyocytes	0.02					DACT1,USP18,PTGES	3
Cardiovascular System Development and Function, Cell Morphology, Organ Morphology, Organismal Development, Skeletal and Muscular System Development and Function, Tissue Morphology	morphology	Morphology of cardiomyocytes	0.0202					DACT1,PRKCA,USP18,PTGES	4
Protein Synthesis	translation	Translation of protein	0.0202		-1.947		-1.814	EIF2AK2,IFIT1,PRKCA,COL4A4,RPS4Y1	5
Cell Death and Survival	cell death	Cell death of tumor cell lines	0.0205		1.721		1.898	EIF2AK2,PADI4,SULF2,KIR2DL1/KIR2DL3,DDX58,IFI6,USP18,PAWR,CTSG,RASSF6,PRKCA,IFIH1,RGMB,OAS3,RPS4Y1	15
Cancer, Hematological Disease, Immunological Disease, Organismal Injury and Abnormalities	peripheral T-cell lymphoma	Peripheral T-cell lymphoma	0.0206					IFI44,IFIT3,IFI44L,IFIT2	4
Cellular Development, Cellular Growth and Proliferation, Hematological System Development and Function, Hematopoiesis, Lymphoid Tissue Structure and Development, Tissue Development	dendropoiesis	Dendropoiesis	0.0209					PRKCA,CEBPE,USP18	3
Cell-To-Cell Signaling and Interaction, Hematological System Development and Function, Inflammatory Response	binding	Binding of monocytes	0.0209					CCL3L1,SIGLEC7	2
Cell-To-Cell Signaling and Interaction, Hematological System Development and Function, Humoral Immune Response, Immune Cell Trafficking, Inflammatory Response	activation	Activation of B lymphocytes	0.0212					KIR2DL1/KIR2DL3,IL12RB2,DDX58	3
Cell Morphology, Cellular Function and Maintenance, Embryonic Development	autophagy	Autophagy of embryonic cell lines	0.0215					EIF2AK2,DACT1	2
Cell-To-Cell Signaling and Interaction, Nervous System Development and Function	miniature excitatory postsynaptic currents	Miniature excitatory postsynaptic currents	0.0215					CACNG8,DACT1	2
Infectious Diseases	quantity	Quantity of virus	0.0215					IFIT3,USP18	2
Carbohydrate Metabolism, Small Molecule Biochemistry	6-O-sulfation	6-O-sulfation of heparan sulfate	0.022					NDST1	1
Digestive System Development and Function, Gastrointestinal Disease, Organ Morphology, Organismal Injury and Abnormalities	abnormal morphology	Abnormal morphology of dilated esophagus	0.022					SULF2	1
Tissue Morphology	breakdown	Breakdown of connective tissue	0.022					CTSG	1
Cellular Development, Hematological System Development and Function, Hematopoiesis, Humoral Immune Response	commitment	Commitment of B lymphocytes	0.022					PRKCA	1
Cardiovascular System Development and Function, Cell Morphology, Organ Development, Organ Morphology, Skeletal and Muscular System Development and Function	contraction	Contraction of ventricular myocytes	0.022					AGRN	1
Cell Morphology	elongation	Elongation of lens fiber cells	0.022					COL4A4	1
Cardiovascular Disease, Neurological Disease, Organismal Injury and Abnormalities	infarction	Infarction of cerebral cortex	0.022					PTGES	1
Nervous System Development and Function, Neurological Disease, Organ Morphology, Organismal Development, Organismal Injury and Abnormalities	lack	Lack of olfactory bulb	0.022					NDST1	1
Cell Death and Survival	lysis	Lysis of B-lymphocyte derived cell lines	0.022					KIR2DL1/KIR2DL3	1
Cell Morphology	morphology	Morphology of stomach cancer cell lines	0.022					PRKCA	1
Cell Morphology, Cellular Assembly and Organization	polarization	Polarization of membrane rafts	0.022					KIR2DL1/KIR2DL3	1
Infectious Diseases	replication	Replication of Human cytomegalovirus	0.022					RSAD2	1
Cell Cycle	S phase	S phase of leukocyte cell lines	0.022					PNPT1	1
Developmental Disorder, Hereditary Disorder, Neurological Disease, Organismal Injury and Abnormalities	sirenomelia	Sirenomelia	0.022					DACT1	1
Connective Tissue Development and Function, Skeletal and Muscular System Development and Function, Tissue Development, Tissue Morphology	volume	Volume of osteoid	0.022					IFIH1	1
Cellular Development, Cellular Growth and Proliferation, Hair and Skin Development and Function	proliferation	Proliferation of skin cell lines	0.0221					PNPT1,PRKCA	2
Neurological Disease	movement disorder	Movement Disorders	0.0222		-1.964	bias	-1.431	EIF2AK2,LAPTM4B,IFIH1,IFI44,IFIT3,AGRN,DDX58,IFIT2,UGT8,SAMD9L,USP18,KANK1	12
Cell Death and Survival	necrosis	Necrosis	0.0223		0.907		1.11	EIF2AK2,CACNG8,LAPTM4B,PNPT1,PADI4,SULF2,KIR2DL1/KIR2DL3,DDX58,IFI6,USP18,PAWR,CTSG,RASSF6,PRKCA,IFIH1,RGMB,OAS3,AGRN,RPS4Y1,NDST1,PTGES,MIR124-1HG	22
Cancer, Hematological Disease, Immunological Disease, Organismal Injury and Abnormalities	T-cell malignant neoplasm	T-cell malignant neoplasm	0.0225					RSAD2,LRRN3,ZNF670,IFI44,IFIT3,IFI44L,IFI6,IFIT2	8
Cancer, Gastrointestinal Disease, Organismal Injury and Abnormalities	digestive system cancer	Digestive system cancer	0.0229					EIF2AK2,ADTRP,LAPTM4B,PNPT1,IFI44L,FCRL5,RNF182,RIC3,TGIF2-RAB5IF,LRRN3,OAS3,ZCCHC2,CYP27A1,PLOD1,CACNG8,TRIM22,IFIT3,DDX58,SAMD9L,PAWR,CTSG,TPPP3,TMEM92,KANK1,THNSL1,IFIH1,AGRN,IFIT5,KDM5D,SNAPC1,NDST1,CMPK2,PADI4,SULF2,IL12RB2,IFI27,COL4A4,IFI6,IFIT2,HPCAL4,EPSTI1,RASSF6,DACT1,RGMB,DDX60,RPS4Y1,CEBPE,PTGES,LILRA5,ZNF670,KIR2DL1/KIR2DL3,C17orf97,HERC6,IFIT1,PRKCA,USP9Y,CACNG6,HERC5,MCF2L2,SIGLEC7	60
Cancer, Hematological Disease, Organismal Injury and Abnormalities	neoplasia	Neoplasia of blood cells	0.0231					EIF2AK2,RSAD2,IFI44L,IL12RB2,IFI27,COL4A4,IFI6,IFIT2,EPSTI1,LRRN3,RGMB,DDX60,ZNF670,IFIT3,DDX58,SAMD9L,PAWR,CTSG,IFIT1,PRKCA,IFIH1,IFI44,MCF2L2,GPR15,CMPK2	25
Cancer, Organismal Injury and Abnormalities	connective or soft tissue tumor	Connective or soft tissue tumor	0.0232					EIF2AK2,RSAD2,ADTRP,PNPT1,IFI44L,FCRL5,RNF182,RIC3,TGIF2-RAB5IF,LRRN3,OAS3,AGMAT,ZCCHC2,CYP27A1,PLOD1,TRIM22,IFIT3,DDX58,SAMD9L,PAWR,CTSG,THNSL1,IFIH1,AGRN,KDM5D,NDST1,CMPK2,PADI4,SULF2,IL12RB2,COL4A4,IFIT2,RASSF6,DACT1,DDX60,RPS4Y1,CEBPE,PTGES,LILRA5,RNF144A,KIR2DL1/KIR2DL3,L2HGDH,C17orf97,HERC6,IFIT1,PRKCA,CACNG6,MCF2L2,SIGLEC7	49
Cell Cycle	G0/G1 phase transition	Arrest in G0/G1 phase transition	0.0232					EIF2AK2,PRKCA	2
Hereditary Disorder, Organismal Injury and Abnormalities, Psychological Disorders	familial psychiatric disease	Familial psychiatric disease	0.0235					EIF2AK2,LAPTM4B,IFIH1,IFI44,IFIT3,DDX58,UGT8,SAMD9L,CYP27A1,KANK1	10
Skeletal and Muscular Disorders	abnormality of the upper limb	Abnormality of the upper limb	0.0237					SULF2,COL4A4,SCX	3
Amino Acid Metabolism, Post-Translational Modification, Small Molecule Biochemistry	phosphorylation	Phosphorylation of L-tyrosine	0.0237					PRKCA,IL12RB2,AGRN	3
Cell-To-Cell Signaling and Interaction, Hematological System Development and Function, Hypersensitivity Response, Immune Cell Trafficking, Inflammatory Response	activation	Activation of mast cells	0.0238					KIR2DL1/KIR2DL3,PTGES	2
Cancer, Organismal Injury and Abnormalities, Reproductive System Disease, Skeletal and Muscular Disorders	uterine leiomyoma	Uterine leiomyoma	0.0242					IFIT1,IFIH1,IFIT3,IFI44L	4
Cancer, Cellular Development, Cellular Growth and Proliferation, Hematological Disease, Organismal Injury and Abnormalities, Tumor Morphology	proliferation	Proliferation of leukemia cells	0.0244					TRIM22,SIGLEC7	2
Cell-To-Cell Signaling and Interaction, Hair and Skin Development and Function	response	Response of epithelial cell lines	0.025					IFIH1,DDX58	2
Cell-To-Cell Signaling and Interaction, Renal and Urological System Development and Function	response	Response of kidney cell lines	0.025					IFIH1,DDX58	2
Developmental Disorder, Embryonic Development, Organismal Development, Tissue Morphology	abnormal morphology	Abnormal morphology of tail bud	0.0251					DACT1	1
Cell Death and Survival	apoptosis	Apoptosis of lens fiber cells	0.0251					COL4A4	1
Cell Cycle	G1/S phase transition	Arrest in G1/S phase transition of colorectal cancer cell lines	0.0251					RASSF6	1
Cell Cycle, Gene Expression	binding	Binding of AT rich element	0.0251					PRKCA	1
Cell Death and Survival	cell viability	Cell viability of lung cell lines	0.0251					PRKCA	1
Cell Morphology, Cell-To-Cell Signaling and Interaction, Cellular Function and Maintenance, Nervous System Development and Function	depolarization	Depolarization of pyramidal neurons	0.0251					CACNG8	1
Skeletal and Muscular System Development and Function	fusion	Fusion of caudal vertebra	0.0251					SULF2	1
Skeletal and Muscular System Development and Function	fusion	Fusion of lumbar vertebra	0.0251					SULF2	1
Gastrointestinal Disease, Hepatic System Disease, Infectious Diseases, Organismal Injury and Abnormalities	infection	Infection of hepatocytes	0.0251					LAPTM4B	1
Cellular Development	maturation	Maturation of bone marrow cell lines	0.0251					CEBPE	1
Carbohydrate Metabolism, Drug Metabolism, Molecular Transport, Small Molecule Biochemistry	quantity	Quantity of heparan sulfate	0.0251					NDST1	1
Cell Cycle	replication	Replication of Francisella novicida U112	0.0251					PRKCA	1
Lipid Metabolism, Small Molecule Biochemistry	synthesis	Synthesis of galactosylceramide	0.0251					UGT8	1
Cardiovascular System Development and Function, Organ Development, Organ Morphology	systole	Systole of left ventricle	0.0251					PTGES	1
Cell-To-Cell Signaling and Interaction, Molecular Transport, Small Molecule Biochemistry	uptake	Uptake of choline	0.0251					PAWR	1
Cancer, Organismal Injury and Abnormalities	development	Development of malignant tumor	0.0253					EIF2AK2,RSAD2,PNPT1,IFI44L,FCRL5,RIC3,USP18,LRRN3,OAS3,RAB36,AGMAT,ZCCHC2,CYP27A1,PLOD1,TRIM22,IFIT3,DDX58,SAMD9L,PAWR,CTSG,KANK1,THNSL1,IFIH1,AGRN,IFIT5,TMEM200B,SNAPC1,NDST1,PADI4,SULF2,IL12RB2,COL4A4,IFI6,EPSTI1,DACT1,DDX60,RPS4Y1,CEBPE,UGT8,PTGES,LILRA5,ZNF670,KIR2DL1/KIR2DL3,L2HGDH,C17orf97,HERC6,PRKCA,CACNG6,IFI44,HERC5,MCF2L2,SIGLEC7	52
Cellular Development, Cellular Growth and Proliferation, Hematological System Development and Function, Hematopoiesis, Tissue Development	differentiation	Differentiation of hematopoietic progenitor cells	0.0255					EIF2AK2,HERC6,PRKCA,CEBPE,SAMD9L	5
Cardiovascular Disease, Organismal Injury and Abnormalities, Reproductive System Disease	preeclampsia	Preeclampsia	0.0255					PRKCA,THNSL1,SULF2,RPS4Y1,TMEM200B,CYP27A1	6
Cancer, Organismal Injury and Abnormalities	tumorigenesis	Tumorigenesis of epithelial neoplasm	0.0257					EIF2AK2,RSAD2,ADTRP,PNPT1,IFI44L,FCRL5,RIC3,USP18,LRRN3,OAS3,RAB36,AGMAT,ZCCHC2,CYP27A1,PLOD1,TRIM22,IFIT3,DDX58,SAMD9L,PAWR,CTSG,KANK1,THNSL1,IFIH1,AGRN,IFIT5,TMEM200B,SNAPC1,NDST1,PADI4,SULF2,IL12RB2,COL4A4,IFI6,EPSTI1,DACT1,DDX60,CEBPE,UGT8,PTGES,LILRA5,ZNF670,KIR2DL1/KIR2DL3,L2HGDH,C17orf97,HERC6,PRKCA,CACNG6,IFI44,HERC5,MCF2L2,SIGLEC7	52
Cancer, Hematological Disease, Immunological Disease, Organismal Injury and Abnormalities	neoplasia	Neoplasia of leukocytes	0.0261					RSAD2,ZNF670,IFI44L,IFIT3,IL12RB2,COL4A4,DDX58,IFI6,IFIT2,PAWR,CTSG,EPSTI1,PRKCA,LRRN3,RGMB,IFI44,MCF2L2,GPR15,CMPK2	19
Gastrointestinal Disease, Hepatic System Disease, Organismal Injury and Abnormalities	liver lesion	Liver lesion	0.0264		-0.579		-0.419	EIF2AK2,ADTRP,LAPTM4B,PNPT1,PADI4,SULF2,FCRL5,IL12RB2,IFI27,COL4A4,IFIT2,RIC3,USP18,HPCAL4,DACT1,RGMB,OAS3,RPS4Y1,CYP27A1,PLOD1,CACNG8,LILRA5,IFIT3,KIR2DL1/KIR2DL3,DDX58,SAMD9L,PAWR,C17orf97,KANK1,IFIT1,THNSL1,USP9Y,IFIH1,AGRN,KDM5D,NDST1	36
Cancer, Gastrointestinal Disease, Organismal Injury and Abnormalities	large intestine adenocarcinoma	Large intestine adenocarcinoma	0.0268					EIF2AK2,LAPTM4B,PNPT1,IFI44L,FCRL5,RNF182,RIC3,TGIF2-RAB5IF,LRRN3,OAS3,ZCCHC2,CYP27A1,PLOD1,CACNG8,TRIM22,IFIT3,SAMD9L,PAWR,CTSG,TPPP3,TMEM92,KANK1,THNSL1,IFIH1,AGRN,IFIT5,SNAPC1,NDST1,CMPK2,PADI4,SULF2,IL12RB2,COL4A4,IFI6,EPSTI1,RASSF6,DACT1,DDX60,CEBPE,LILRA5,ZNF670,KIR2DL1/KIR2DL3,C17orf97,HERC6,IFIT1,PRKCA,USP9Y,CACNG6,HERC5,MCF2L2,SIGLEC7	51
Neurological Disease	demyelination	Demyelination of central nervous system	0.0269					IL12RB2,CYP27A1	2
Cell Death and Survival	apoptosis	Initiation of apoptosis	0.0269					PRKCA,PAWR	2
Cell Cycle, Gene Expression	binding	Binding of protein binding site	0.027		-0.326		-0.466	PNPT1,PRKCA,CEBPE,SCX	4
Cell Death and Survival	apoptosis	Apoptosis of leukocyte cell lines	0.0273					EIF2AK2,PNPT1,IFIH1	3
Cancer, Organismal Injury and Abnormalities	benign connective or soft tissue neoplasm	Benign connective or soft tissue neoplasm	0.0277					IFIT1,IFIH1,IFIT3,IFI44L,COL4A4	5
Organismal Injury and Abnormalities, Respiratory Disease	atelectasis	Atelectasis	0.0281					AGRN,NDST1	2
Cancer, Hematological Disease, Organismal Injury and Abnormalities	myeloid or lymphoid neoplasm	Myeloid or lymphoid neoplasm	0.0282					EIF2AK2,RSAD2,IFI44L,IL12RB2,IFI27,COL4A4,IFI6,IFIT2,EPSTI1,LRRN3,RGMB,DDX60,ZNF670,IFIT3,DDX58,SAMD9L,PAWR,CTSG,IFIT1,PRKCA,IFIH1,IFI44,MCF2L2,GPR15,CMPK2	25
Nervous System Development and Function, Neurological Disease	abnormal morphology	Abnormal morphology of enteric nervous system	0.0282					SULF2	1
Cell-mediated Immune Response, Cellular Movement, Hematological System Development and Function, Immune Cell Trafficking	chemokinesis	Chemokinesis of T lymphocytes	0.0282					CTSG	1
Lipid Metabolism, Small Molecule Biochemistry	conversion	Conversion of prostaglandin h2	0.0282					PTGES	1
Cellular Growth and Proliferation	cytostasis	Cytostasis of hematopoietic cell lines	0.0282					CEBPE	1
Cellular Development, Connective Tissue Development and Function, Reproductive System Development and Function, Tissue Development	differentiation	Differentiation of Sertoli cells	0.0282					SCX	1
Developmental Disorder, Ophthalmic Disease, Organismal Injury and Abnormalities	iris coloboma	Iris coloboma	0.0282					NDST1	1
Cell Death and Survival	killing	Killing of lung cancer cell lines	0.0282					PRKCA	1
Nucleic Acid Metabolism, Small Molecule Biochemistry	phosphorylation	Phosphorylation of nucleoside diphosphates	0.0282					CMPK2	1
Cancer, Gastrointestinal Disease, Organismal Injury and Abnormalities	serrated adenoma	Serrated adenoma	0.0282					AGRN	1
Cardiovascular System Development and Function	vasoconstriction	Vasoconstriction of aorta	0.0282					PTGES	1
Cellular Development, Cellular Growth and Proliferation	proliferation	Proliferation of leukemia cell lines	0.0283		0.689		0.433	CEBPE,USP18,PAWR,CTSG	4
Neurological Disease, Organismal Injury and Abnormalities	leukoencephalopathy	Leukoencephalopathy	0.0287					EIF2AK2,PNPT1,CYP27A1	3
Cell Cycle, Gene Expression	binding	Binding of DNA	0.0287		0.145		-0.042	PNPT1,PRKCA,IL12RB2,CEBPE,DDX58,SCX	6
Cardiovascular System Development and Function, Tissue Morphology	morphology	Morphology of blood vessel	0.0288					ADTRP,SCX,PTGES,PLOD1	4
Top Tox Functions
Categories	Functions	Diseases or Functions Annotation	p-Value	Predicted Activation State	Activation z-score	Notes	Bias-corrected z-score	Molecules	# Molecules
Glomerular Injury, Renal Inflammation, Renal Nephritis	systemic lupus erythematosus nephritis	Systemic lupus erythematosus nephritis	0.000204					EPSTI1,IFI44,HERC5	3
Liver Inflammation/Hepatitis, Liver Steatosis	alcoholic steatohepatitis	Alcoholic steatohepatitis	0.000354					IFIT3,IFIT2	2
Glomerular Injury, Renal Inflammation, Renal Nephritis	glomerulonephritis	Glomerulonephritis	0.00174					EPSTI1,IFI44,IFIH1,IL12RB2,COL4A4,HERC5	6
Liver Inflammation/Hepatitis	alcoholic hepatitis	Severe alcoholic hepatitis	0.00308					IFIT3,IFIT2	2
Renal Damage, Renal Tubule Injury	injury	Injury of renal tubular epithelial cells	0.00318					RGMB	1
Renal Damage, Renal Tubule Injury	injury	Injury of renal tubular epithelium	0.00318					RGMB	1
Cardiac Enlargement	hypertrophy	Hypertrophy of cardiac muscle	0.00568					DACT1,PRKCA,USP18,PTGES	4
Glomerular Injury, Renal Inflammation, Renal Nephritis	Alport syndrome	Autosomal recessive Alport syndrome	0.00635					COL4A4	1
Glomerular Injury, Renal Inflammation, Renal Nephritis	X-linked Alport syndrome	X-linked Alport syndrome	0.00635					COL4A4	1
Glomerular Injury, Renal Inflammation, Renal Nephritis	Alport syndrome	Autosomal dominant Alport syndrome	0.00951					COL4A4	1
Liver Necrosis/Cell Death	focal necrosis	Focal necrosis of liver cells	0.00951					USP18	1
Glomerular Injury, Renal Inflammation, Renal Nephritis	thin basement membrane disease	Thin basement membrane disease	0.00951					COL4A4	1
Renal Necrosis/Cell Death	cell death	Cell death of kidney cell lines	0.0102		0.851		0.629	EIF2AK2,PRKCA,IFIH1,RGMB,PAWR	5
Cardiac Necrosis/Cell Death	cell death	Cell death of left ventricle	0.0127					PADI4	1
Liver Regeneration	regeneration	Delay in regeneration of liver	0.0127					SULF2	1
Renal Damage	ischemia/reperfusion-induced acute kidney injury	Ischemia/reperfusion-induced acute kidney injury	0.0127					RGMB	1
Glomerular Injury, Renal Inflammation, Renal Nephritis	lupus-like autoimmune nephritis	Lupus-like autoimmune nephritis	0.0127					IFIH1	1
Hepatocellular carcinoma, Liver Hyperplasia/Hyperproliferation	metastasis	Metastasis of hepatocellular carcinoma	0.0127					SULF2	1
Renal Necrosis/Cell Death	necroptosis	Necroptosis of kidney cell lines	0.0158					RGMB	1
Cardiac Enlargement	hypertrophy	Hypertrophy of cardiomyocytes	0.02					DACT1,USP18,PTGES	3
Cardiac Dysfunction	left ventricular diastolic dysfunction	Left ventricular diastolic dysfunction	0.0313					PTGES	1
Cardiac Enlargement	pressure overload hypertrophy	Pressure overload hypertrophy	0.0313					USP18	1
Liver Cholestasis	secretion	Secretion of bile acid	0.0344					CYP27A1	1
Hepatocellular carcinoma, Liver Hyperplasia/Hyperproliferation	size	Size of hepatocellular carcinoma	0.0344					SULF2	1
Cardiac Regeneration	regeneration	Regeneration of heart	0.0436					AGRN	1
